# Supplementary material for: [(E)-10-(2,6-Dimethyl­phenyl­imino)-9-methyl-9,10-dihydro­phenanthren-9-olato]penta­methyl­dialuminum(III)
Source: Acta Crystallogr Sect E Struct Rep Online. 2011 Sep 14;67(Pt 10):m1374. doi: 10.1107/S1600536811036312 (PMC3201228; doi:10.1107/S1600536811036312)
Supplement: Supplementary file 1 [file e-67-m1374-sup1.cif]

##############################################################################
#                                                                            #
# This CIF contains the data in a paper accepted for publication in          #
# Acta Crystallographica Section E. It conforms to the requirements of       #
# Notes for Authors for Acta Crystallographica Section E, and has been       #
# peer reviewed under the auspices of the IUCr Commission on Journals.       #
#                                                                            #
# Full details of the Crystallographic Information File format               #
# are given in the paper "The Crystallographic Information File (CIF):       #
# a New Standard Archive File for Crystallography" by S. R. Hall, F. H.      #
# Allen and I. D. Brown [Acta Cryst. (1991), A47, 655-685].                  #
#                                                                            #
# The current version of the core CIF dictionary is obtainable from          #
# ftp://ftp.iucr.org/pub/cif_core.dic.                                       #
#                                                                            #
# Software is freely available for graphical display of the structure(s)     #
# in this CIF. For information consult the CIF software page                 #
# http://www.iucr.org/resources/cif/software.                                #
#                                                                            #
# This file may be used for bona fide research purposes within the           #
# scientific community so long as proper attribution is given to the journal # 
# article from which it was obtained.                                        #
#                                                                            #
##############################################################################
data_I
_audit_creation_method     SHELXL-97
_journal_date_recd_electronic     2011-08-10
_journal_date_accepted     2011-09-06
_journal_name_full     'Acta Crystallographica, Section E'
_journal_year     2011
_journal_volume     67
_journal_issue     10
_journal_page_first     m1374
_journal_page_last     m1374
_journal_paper_category     QM
_journal_coeditor_code     WM2522
_publ_contact_author_name     'Dr. Wei Gao and Prof. Ying Mu'
_publ_contact_author_address
;
School of Chemistry
Jilin University
Changchun 130012
People's republic of China
;
_publ_contact_author_email     'gw@jlu.edu.cn'
_publ_contact_author_fax     '86 431 85193421'
_publ_contact_author_phone     '86 431 85168430'
_publ_section_title
;\
[(<i>E</i>)-10-(2,6-Dimethylphenylimino)-9-methyl-9,10-dihydrophenanthren-9-\
olato]pentamethyldialuminum(III)
;
_publ_section_title_footnote     .
loop_
    _publ_author_name
    _publ_author_footnote
    _publ_author_address
    'Gao, Bo' .
;
State Key Laboratory of Supramolecular Structure and Materials
School of Chemistry
Jilin University
Changchun 130012
People's Republic of China
;
    'Su, Qing' .
;
School of Chemistry
Jilin University
Changchun 130012
People's Republic of China
;
    'Gao, Wei' .
;
School of Chemistry
Jilin University
Changchun 130012
People's Republic of China
;
    'Mu, Ying' .
;
State Key Laboratory of Supramolecular Structure and Materials
School of Chemistry
Jilin University
Changchun 130012
People's Republic of China
;
_chemical_name_systematic
;
[(<i>E</i>)-10-(2,6-Dimethylphenylimino)-9-methyl-9,10-dihydrophenanthren-9-
olato]pentamethyldialuminum(III)
;
_chemical_name_common     ?
_chemical_formula_moiety     'C28 H35 Al2 N O'
_chemical_formula_sum     'C28 H35 Al2 N O'
_chemical_formula_iupac     '[Al2 (C H3)5 (C23 H20 N O)]'
_chemical_formula_weight     455.53
_chemical_melting_point     ?
_symmetry_cell_setting     triclinic
_symmetry_space_group_name_H-M     'P -1'
_symmetry_space_group_name_Hall     '-P 1'
loop_
    _symmetry_equiv_pos_as_xyz
    'x, y, z'
    '-x, -y, -z'
_cell_length_a     10.4535(17)
_cell_length_b     11.4306(18)
_cell_length_c     12.221(2)
_cell_angle_alpha     84.930(3)
_cell_angle_beta     86.308(3)
_cell_angle_gamma     64.092(2)
_cell_volume     1307.9(4)
_cell_formula_units_Z     2
_cell_measurement_reflns_used     2148
_cell_measurement_theta_min     3.64
_cell_measurement_theta_max     52.04
_cell_measurement_temperature     184.5(2)
_exptl_crystal_description     block
_exptl_crystal_colour     colorless
_exptl_crystal_size_max     0.36
_exptl_crystal_size_mid     0.32
_exptl_crystal_size_min     0.19
_exptl_crystal_density_diffrn     1.157
_exptl_crystal_density_meas     ?
_exptl_crystal_density_method     'not measured'
_exptl_crystal_F_000     488
_exptl_absorpt_coefficient_mu     0.131
_exptl_absorpt_correction_type     multi-scan
_exptl_absorpt_process_details
;
(<i>SADABS</i>; Bruker, 2001)
;
_exptl_absorpt_correction_T_min     0.9545
_exptl_absorpt_correction_T_max     0.9756
_exptl_special_details
;
see experiment
;
_diffrn_ambient_temperature     184.5(2)
_diffrn_radiation_type     MoK\a
_diffrn_radiation_wavelength     0.71073
_diffrn_radiation_source     'fine-focus sealed tube'
_diffrn_radiation_monochromator     graphite
_diffrn_measurement_device_type     'SMART CCD area-detector'
_diffrn_measurement_method     'phi and omega scans'
_diffrn_detector_area_resol_mean     ?
_diffrn_reflns_number     6899
_diffrn_reflns_av_R_equivalents     0.0204
_diffrn_reflns_av_sigmaI/netI     0.0493
_diffrn_reflns_theta_min     1.67
_diffrn_reflns_theta_max     26.02
_diffrn_reflns_theta_full     26.02
_diffrn_measured_fraction_theta_max     0.965
_diffrn_measured_fraction_theta_full     0.965
_diffrn_reflns_limit_h_min     -11
_diffrn_reflns_limit_h_max     12
_diffrn_reflns_limit_k_min     -11
_diffrn_reflns_limit_k_max     14
_diffrn_reflns_limit_l_min     -15
_diffrn_reflns_limit_l_max     14
_diffrn_standards_number     0
_diffrn_standards_interval_count     .
_diffrn_standards_interval_time     .
_diffrn_standards_decay_%     ?
_refine_special_details
;
Refinement of <i>F</i>^2^ against ALL reflections. The weighted <i>R</i>-factor
<i>wR</i> and goodness of fit <i>S</i> are based on <i>F</i>^2^, conventional
<i>R</i>-factors <i>R</i> are based on <i>F</i>, with <i>F</i> set to zero for
negative <i>F</i>^2^. The threshold expression of <i>F</i>^2^ >
\s(<i>F</i>^2^) is used only for calculating <i>R</i>-factors(gt) <i>etc</i>.
and is not relevant to the choice of reflections for refinement.
<i>R</i>-factors based on <i>F</i>^2^ are statistically about twice as large
as those based on <i>F</i>, and <i>R</i>- factors based on ALL data will be
even larger.
;
_reflns_number_total     4966
_reflns_number_gt     3558
_reflns_threshold_expression     >2sigma(I)
_refine_ls_structure_factor_coef     Fsqd
_refine_ls_matrix_type     full
_refine_ls_R_factor_all     0.0838
_refine_ls_R_factor_gt     0.0542
_refine_ls_wR_factor_gt     0.1301
_refine_ls_wR_factor_ref     0.1497
_refine_ls_goodness_of_fit_ref     1.031
_refine_ls_restrained_S_all     1.031
_refine_ls_number_reflns     4966
_refine_ls_number_parameters     297
_refine_ls_number_restraints     0
_refine_ls_hydrogen_treatment     constr
_refine_ls_weighting_scheme     calc
_refine_ls_weighting_details
         'calc w=1/[\s^2^(Fo^2^)+(0.0783P)^2^+0.4595P] where P=(Fo^2^+2Fc^2^)/3'
_atom_sites_solution_hydrogens     geom
_atom_sites_solution_primary     direct
_atom_sites_solution_secondary     difmap
_refine_ls_shift/su_max     0.000
_refine_ls_shift/su_mean     0.000
_refine_diff_density_max     0.483
_refine_diff_density_min     -0.355
_refine_ls_extinction_method     none
_refine_ls_extinction_coef     ?
loop_
    _atom_type_symbol
    _atom_type_description
    _atom_type_scat_dispersion_real
    _atom_type_scat_dispersion_imag
    _atom_type_scat_source
    'C' 'C' 0.0033 0.0016
                         'International Tables Vol C Tables 4.2.6.8 and 6.1.1.4'
    'H' 'H' 0.0000 0.0000
                         'International Tables Vol C Tables 4.2.6.8 and 6.1.1.4'
    'N' 'N' 0.0061 0.0033
                         'International Tables Vol C Tables 4.2.6.8 and 6.1.1.4'
    'O' 'O' 0.0106 0.0060
                         'International Tables Vol C Tables 4.2.6.8 and 6.1.1.4'
    'Al' 'Al' 0.0645 0.0514
                         'International Tables Vol C Tables 4.2.6.8 and 6.1.1.4'
_computing_data_collection     'SMART (Bruker, 1998)'
_computing_cell_refinement     'SAINT (Bruker, 1998)'
_computing_data_reduction     'SAINT (Bruker, 1998)'
_computing_structure_solution     'SHELXS-97 (Sheldrick, 2008)'
_computing_structure_refinement     'SHELXL-97 (Sheldrick, 2008)'
_computing_molecular_graphics     'XP in SHELXTL (Sheldrick, 2008)'
_computing_publication_material     'SHELXTL (Sheldrick, 2008)'
loop_
    _atom_site_type_symbol
    _atom_site_label
    _atom_site_fract_x
    _atom_site_fract_y
    _atom_site_fract_z
    _atom_site_U_iso_or_equiv
    _atom_site_adp_type
    _atom_site_calc_flag
    _atom_site_refinement_flags
    _atom_site_occupancy
    _atom_site_symmetry_multiplicity
    _atom_site_disorder_assembly
    _atom_site_disorder_group
    Al Al1 -0.25584(8) 0.40105(7) 0.13162(7) 0.0300(2) Uani d . 1 1 . .
    Al Al2 -0.06773(8) 0.36784(8) 0.33504(6) 0.0288(2) Uani d . 1 1 . .
    O O1 -0.08466(16) 0.29493(15) 0.21020(13) 0.0250(4) Uani d . 1 1 . .
    N N1 0.1395(2) 0.25468(19) 0.31395(16) 0.0253(5) Uani d . 1 1 . .
    C C1 0.3077(2) 0.0805(2) 0.19939(19) 0.0252(5) Uani d . 1 1 . .
    C C2 0.4290(3) 0.1021(3) 0.1830(2) 0.0290(6) Uani d . 1 1 . .
    H H2 0.4254 0.1823 0.1968 0.035 Uiso calc R 1 1 . .
    C C3 0.5548(3) 0.0042(3) 0.1463(2) 0.0334(6) Uani d . 1 1 . .
    H H3 0.6355 0.0188 0.1336 0.040 Uiso calc R 1 1 . .
    C C4 0.5597(3) -0.1155(3) 0.1285(2) 0.0353(6) Uani d . 1 1 . .
    H H4 0.6451 -0.1822 0.1060 0.042 Uiso calc R 1 1 . .
    C C5 0.4395(3) -0.1376(3) 0.1436(2) 0.0323(6) Uani d . 1 1 . .
    H H5 0.4449 -0.2187 0.1307 0.039 Uiso calc R 1 1 . .
    C C6 0.3106(3) -0.0396(2) 0.17803(19) 0.0269(5) Uani d . 1 1 . .
    C C7 0.1771(3) -0.0561(2) 0.19599(19) 0.0266(5) Uani d . 1 1 . .
    C C8 0.1793(3) -0.1788(2) 0.2152(2) 0.0341(6) Uani d . 1 1 . .
    H H8 0.2659 -0.2527 0.2143 0.041 Uiso calc R 1 1 . .
    C C9 0.0543(3) -0.1924(3) 0.2355(2) 0.0360(6) Uani d . 1 1 . .
    H H9 0.0570 -0.2750 0.2461 0.043 Uiso calc R 1 1 . .
    C C10 -0.0745(3) -0.0827(3) 0.2400(2) 0.0347(6) Uani d . 1 1 . .
    H H10 -0.1581 -0.0917 0.2555 0.042 Uiso calc R 1 1 . .
    C C11 -0.0793(3) 0.0401(3) 0.2216(2) 0.0308(6) Uani d . 1 1 . .
    H H11 -0.1663 0.1133 0.2251 0.037 Uiso calc R 1 1 . .
    C C12 0.0445(3) 0.0554(2) 0.19813(19) 0.0252(5) Uani d . 1 1 . .
    C C13 0.0425(2) 0.1901(2) 0.17092(19) 0.0235(5) Uani d . 1 1 . .
    C C14 0.1680(2) 0.1824(2) 0.23304(19) 0.0238(5) Uani d . 1 1 . .
    C C15 0.0633(3) 0.2121(2) 0.0467(2) 0.0290(6) Uani d . 1 1 . .
    H H15A -0.0174 0.2171 0.0096 0.044 Uiso calc R 1 1 . .
    H H15B 0.1479 0.1409 0.0213 0.044 Uiso calc R 1 1 . .
    H H15C 0.0723 0.2920 0.0315 0.044 Uiso calc R 1 1 . .
    C C16 0.2479(2) 0.2390(3) 0.3914(2) 0.0293(6) Uani d . 1 1 . .
    C C17 0.2796(3) 0.1390(3) 0.4746(2) 0.0370(7) Uani d . 1 1 . .
    C C18 0.3754(3) 0.1313(3) 0.5532(2) 0.0490(9) Uani d . 1 1 . .
    H H18 0.3996 0.0659 0.6096 0.059 Uiso calc R 1 1 . .
    C C19 0.4342(3) 0.2176(3) 0.5490(3) 0.0529(9) Uani d . 1 1 . .
    H H19 0.4959 0.2111 0.6032 0.064 Uiso calc R 1 1 . .
    C C20 0.4026(3) 0.3144(3) 0.4649(3) 0.0462(8) Uani d . 1 1 . .
    H H20 0.4444 0.3716 0.4623 0.055 Uiso calc R 1 1 . .
    C C21 0.3079(3) 0.3267(3) 0.3836(2) 0.0343(6) Uani d . 1 1 . .
    C C22 0.2180(3) 0.0417(3) 0.4797(2) 0.0471(8) Uani d . 1 1 . .
    H H22A 0.1166 0.0859 0.4905 0.071 Uiso calc R 1 1 . .
    H H22B 0.2580 -0.0219 0.5397 0.071 Uiso calc R 1 1 . .
    H H22C 0.2400 -0.0009 0.4121 0.071 Uiso calc R 1 1 . .
    C C23 0.2785(3) 0.4301(3) 0.2915(3) 0.0416(7) Uani d . 1 1 . .
    H H23A 0.3604 0.4064 0.2428 0.062 Uiso calc R 1 1 . .
    H H23B 0.2578 0.5117 0.3211 0.062 Uiso calc R 1 1 . .
    H H23C 0.1984 0.4382 0.2518 0.062 Uiso calc R 1 1 . .
    C C24 -0.3850(3) 0.4894(3) 0.2547(3) 0.0456(8) Uani d . 1 1 . .
    H H24A -0.3840 0.4254 0.3115 0.068 Uiso calc R 1 1 . .
    H H24B -0.4799 0.5379 0.2287 0.068 Uiso calc R 1 1 . .
    H H24C -0.3538 0.5477 0.2835 0.068 Uiso calc R 1 1 . .
    C C25 -0.3291(3) 0.2930(3) 0.0638(3) 0.0489(8) Uani d . 1 1 . .
    H H25A -0.2523 0.2249 0.0271 0.073 Uiso calc R 1 1 . .
    H H25B -0.3996 0.3463 0.0115 0.073 Uiso calc R 1 1 . .
    H H25C -0.3711 0.2552 0.1197 0.073 Uiso calc R 1 1 . .
    C C26 -0.2137(3) 0.5213(3) 0.0258(3) 0.0478(8) Uani d . 1 1 . .
    H H26A -0.1576 0.5546 0.0603 0.072 Uiso calc R 1 1 . .
    H H26B -0.3011 0.5923 0.0023 0.072 Uiso calc R 1 1 . .
    H H26C -0.1617 0.4754 -0.0367 0.072 Uiso calc R 1 1 . .
    C C27 -0.0914(3) 0.5476(3) 0.3150(3) 0.0488(8) Uani d . 1 1 . .
    H H27A -0.0640 0.5645 0.2410 0.073 Uiso calc R 1 1 . .
    H H27B -0.0326 0.5605 0.3653 0.073 Uiso calc R 1 1 . .
    H H27C -0.1892 0.6061 0.3289 0.073 Uiso calc R 1 1 . .
    C C28 -0.1394(3) 0.3076(3) 0.4682(2) 0.0499(8) Uani d . 1 1 . .
    H H28A -0.2332 0.3720 0.4864 0.075 Uiso calc R 1 1 . .
    H H28B -0.0774 0.2940 0.5275 0.075 Uiso calc R 1 1 . .
    H H28C -0.1432 0.2272 0.4566 0.075 Uiso calc R 1 1 . .
loop_
    _atom_site_aniso_label
    _atom_site_aniso_U_11
    _atom_site_aniso_U_22
    _atom_site_aniso_U_33
    _atom_site_aniso_U_12
    _atom_site_aniso_U_13
    _atom_site_aniso_U_23
    Al1 0.0220(4) 0.0301(4) 0.0366(4) -0.0095(3) -0.0072(3) -0.0015(3)
    Al2 0.0225(4) 0.0305(4) 0.0322(4) -0.0090(3) -0.0017(3) -0.0079(3)
    O1 0.0195(8) 0.0269(9) 0.0283(9) -0.0090(7) -0.0039(7) -0.0031(7)
    N1 0.0210(10) 0.0268(11) 0.0276(11) -0.0090(9) -0.0056(8) -0.0026(8)
    C1 0.0198(12) 0.0293(13) 0.0224(12) -0.0065(10) -0.0025(9) -0.0018(10)
    C2 0.0259(13) 0.0326(14) 0.0292(13) -0.0125(11) -0.0067(10) -0.0027(10)
    C3 0.0203(12) 0.0446(16) 0.0322(14) -0.0109(12) -0.0025(10) -0.0032(12)
    C4 0.0218(13) 0.0404(16) 0.0334(14) -0.0032(12) -0.0017(11) -0.0059(12)
    C5 0.0293(14) 0.0303(14) 0.0341(14) -0.0091(11) -0.0039(11) -0.0044(11)
    C6 0.0250(13) 0.0292(13) 0.0236(12) -0.0090(11) -0.0043(10) 0.0000(10)
    C7 0.0283(13) 0.0297(14) 0.0221(12) -0.0126(11) -0.0018(10) -0.0030(10)
    C8 0.0346(15) 0.0252(14) 0.0379(15) -0.0086(12) -0.0028(12) -0.0016(11)
    C9 0.0450(17) 0.0295(15) 0.0391(16) -0.0216(13) -0.0042(13) 0.0010(11)
    C10 0.0357(15) 0.0413(16) 0.0344(15) -0.0243(13) -0.0035(12) 0.0034(12)
    C11 0.0264(13) 0.0343(15) 0.0323(14) -0.0139(11) -0.0028(11) 0.0007(11)
    C12 0.0267(13) 0.0262(13) 0.0238(12) -0.0124(11) -0.0028(10) -0.0013(10)
    C13 0.0182(11) 0.0239(12) 0.0274(13) -0.0078(10) -0.0012(9) -0.0028(9)
    C14 0.0227(12) 0.0235(12) 0.0261(12) -0.0113(10) -0.0041(10) 0.0028(9)
    C15 0.0258(13) 0.0310(14) 0.0286(13) -0.0106(11) -0.0032(10) -0.0014(10)
    C16 0.0192(12) 0.0353(15) 0.0275(13) -0.0045(11) -0.0044(10) -0.0098(11)
    C17 0.0312(14) 0.0365(15) 0.0284(14) -0.0001(12) -0.0027(11) -0.0055(11)
    C18 0.0433(17) 0.0500(19) 0.0288(15) 0.0046(15) -0.0106(13) -0.0048(13)
    C19 0.0350(16) 0.064(2) 0.0409(18) 0.0012(16) -0.0165(13) -0.0203(16)
    C20 0.0278(15) 0.057(2) 0.0526(19) -0.0130(14) -0.0085(13) -0.0239(16)
    C21 0.0234(13) 0.0384(16) 0.0377(15) -0.0077(12) -0.0043(11) -0.0130(12)
    C22 0.0500(18) 0.0384(17) 0.0394(17) -0.0088(15) 0.0020(14) 0.0058(13)
    C23 0.0346(16) 0.0386(17) 0.0578(19) -0.0208(13) -0.0055(14) -0.0047(14)
    C24 0.0261(14) 0.0463(18) 0.059(2) -0.0099(13) -0.0006(13) -0.0086(15)
    C25 0.0359(16) 0.0481(18) 0.062(2) -0.0137(14) -0.0192(15) -0.0092(15)
    C26 0.0395(17) 0.0454(18) 0.0518(19) -0.0136(14) -0.0099(14) 0.0106(14)
    C27 0.0315(15) 0.0367(17) 0.080(2) -0.0140(13) -0.0009(15) -0.0177(16)
    C28 0.0411(17) 0.063(2) 0.0366(16) -0.0146(16) 0.0030(13) -0.0062(14)
_geom_special_details
;
All e.s.d.'s (except the e.s.d. in the dihedral angle between two l.s. planes)
are estimated using the full covariance matrix. The cell e.s.d.'s are taken
into account individually in the estimation of e.s.d.'s in distances, angles
and torsion angles; correlations between e.s.d.'s in cell parameters are only
used when they are defined by crystal symmetry. An approximate (isotropic)
treatment of cell e.s.d.'s is used for estimating e.s.d.'s involving l.s.
planes.
;
loop_
    _geom_bond_atom_site_label_1
    _geom_bond_atom_site_label_2
    _geom_bond_site_symmetry_2
    _geom_bond_distance
    _geom_bond_publ_flag
    Al1 O1 . 1.9273(17) y
    Al1 C25 . 1.972(3) y
    Al1 C26 . 1.974(3) y
    Al1 C24 . 1.980(3) y
    Al2 O1 . 1.8552(17) y
    Al2 C28 . 1.944(3) y
    Al2 C27 . 1.954(3) y
    Al2 N1 . 1.993(2) y
    O1 C13 . 1.436(3) ?
    N1 C14 . 1.281(3) ?
    N1 C16 . 1.465(3) ?
    C1 C2 . 1.393(3) ?
    C1 C6 . 1.407(3) ?
    C1 C14 . 1.477(3) ?
    C2 C3 . 1.382(3) ?
    C2 H2 . 0.9300 ?
    C3 C4 . 1.382(4) ?
    C3 H3 . 0.9300 ?
    C4 C5 . 1.384(4) ?
    C4 H4 . 0.9300 ?
    C5 C6 . 1.392(3) ?
    C5 H5 . 0.9300 ?
    C6 C7 . 1.489(3) ?
    C7 C8 . 1.391(4) ?
    C7 C12 . 1.415(3) ?
    C8 C9 . 1.386(4) ?
    C8 H8 . 0.9300 ?
    C9 C10 . 1.384(4) ?
    C9 H9 . 0.9300 ?
    C10 C11 . 1.381(4) ?
    C10 H10 . 0.9300 ?
    C11 C12 . 1.388(3) ?
    C11 H11 . 0.9300 ?
    C12 C13 . 1.538(3) ?
    C13 C14 . 1.523(3) ?
    C13 C15 . 1.534(3) ?
    C15 H15A . 0.9600 ?
    C15 H15B . 0.9600 ?
    C15 H15C . 0.9600 ?
    C16 C21 . 1.389(4) ?
    C16 C17 . 1.399(4) ?
    C17 C18 . 1.401(4) ?
    C17 C22 . 1.504(4) ?
    C18 C19 . 1.367(5) ?
    C18 H18 . 0.9300 ?
    C19 C20 . 1.383(5) ?
    C19 H19 . 0.9300 ?
    C20 C21 . 1.403(4) ?
    C20 H20 . 0.9300 ?
    C21 C23 . 1.499(4) ?
    C22 H22A . 0.9600 ?
    C22 H22B . 0.9600 ?
    C22 H22C . 0.9600 ?
    C23 H23A . 0.9600 ?
    C23 H23B . 0.9600 ?
    C23 H23C . 0.9600 ?
    C24 H24A . 0.9600 ?
    C24 H24B . 0.9600 ?
    C24 H24C . 0.9600 ?
    C25 H25A . 0.9600 ?
    C25 H25B . 0.9600 ?
    C25 H25C . 0.9600 ?
    C26 H26A . 0.9600 ?
    C26 H26B . 0.9600 ?
    C26 H26C . 0.9600 ?
    C27 H27A . 0.9600 ?
    C27 H27B . 0.9600 ?
    C27 H27C . 0.9600 ?
    C28 H28A . 0.9600 ?
    C28 H28B . 0.9600 ?
    C28 H28C . 0.9600 ?
loop_
    _geom_angle_atom_site_label_1
    _geom_angle_atom_site_label_2
    _geom_angle_atom_site_label_3
    _geom_angle_site_symmetry_1
    _geom_angle_site_symmetry_3
    _geom_angle
    _geom_angle_publ_flag
    O1 Al1 C25 . . 111.41(11) ?
    O1 Al1 C26 . . 107.52(11) ?
    C25 Al1 C26 . . 113.94(15) ?
    O1 Al1 C24 . . 100.23(11) ?
    C25 Al1 C24 . . 109.59(14) ?
    C26 Al1 C24 . . 113.30(14) ?
    O1 Al2 C28 . . 113.23(12) ?
    O1 Al2 C27 . . 116.12(12) ?
    C28 Al2 C27 . . 120.52(15) ?
    O1 Al2 N1 . . 84.06(8) ?
    C28 Al2 N1 . . 109.79(12) ?
    C27 Al2 N1 . . 106.33(11) ?
    C13 O1 Al2 . . 116.20(13) ?
    C13 O1 Al1 . . 128.09(14) ?
    Al2 O1 Al1 . . 113.45(9) ?
    C14 N1 C16 . . 121.9(2) ?
    C14 N1 Al2 . . 113.25(16) ?
    C16 N1 Al2 . . 124.23(15) ?
    C2 C1 C6 . . 121.0(2) ?
    C2 C1 C14 . . 122.9(2) ?
    C6 C1 C14 . . 116.0(2) ?
    C3 C2 C1 . . 119.9(2) ?
    C3 C2 H2 . . 120.1 ?
    C1 C2 H2 . . 120.1 ?
    C2 C3 C4 . . 119.5(2) ?
    C2 C3 H3 . . 120.2 ?
    C4 C3 H3 . . 120.2 ?
    C3 C4 C5 . . 121.1(2) ?
    C3 C4 H4 . . 119.5 ?
    C5 C4 H4 . . 119.5 ?
    C4 C5 C6 . . 120.5(2) ?
    C4 C5 H5 . . 119.7 ?
    C6 C5 H5 . . 119.7 ?
    C5 C6 C1 . . 118.0(2) ?
    C5 C6 C7 . . 123.6(2) ?
    C1 C6 C7 . . 118.4(2) ?
    C8 C7 C12 . . 118.8(2) ?
    C8 C7 C6 . . 121.6(2) ?
    C12 C7 C6 . . 119.6(2) ?
    C9 C8 C7 . . 120.9(2) ?
    C9 C8 H8 . . 119.5 ?
    C7 C8 H8 . . 119.5 ?
    C10 C9 C8 . . 119.8(2) ?
    C10 C9 H9 . . 120.1 ?
    C8 C9 H9 . . 120.1 ?
    C11 C10 C9 . . 120.2(3) ?
    C11 C10 H10 . . 119.9 ?
    C9 C10 H10 . . 119.9 ?
    C10 C11 C12 . . 120.7(2) ?
    C10 C11 H11 . . 119.7 ?
    C12 C11 H11 . . 119.7 ?
    C11 C12 C7 . . 119.5(2) ?
    C11 C12 C13 . . 122.1(2) ?
    C7 C12 C13 . . 118.3(2) ?
    O1 C13 C14 . . 108.52(18) ?
    O1 C13 C15 . . 110.23(19) ?
    C14 C13 C15 . . 111.17(19) ?
    O1 C13 C12 . . 113.07(18) ?
    C14 C13 C12 . . 103.48(19) ?
    C15 C13 C12 . . 110.20(19) ?
    N1 C14 C1 . . 127.7(2) ?
    N1 C14 C13 . . 117.1(2) ?
    C1 C14 C13 . . 114.8(2) ?
    C13 C15 H15A . . 109.5 ?
    C13 C15 H15B . . 109.5 ?
    H15A C15 H15B . . 109.5 ?
    C13 C15 H15C . . 109.5 ?
    H15A C15 H15C . . 109.5 ?
    H15B C15 H15C . . 109.5 ?
    C21 C16 C17 . . 123.2(2) ?
    C21 C16 N1 . . 119.6(2) ?
    C17 C16 N1 . . 117.1(2) ?
    C16 C17 C18 . . 116.5(3) ?
    C16 C17 C22 . . 122.6(2) ?
    C18 C17 C22 . . 120.8(3) ?
    C19 C18 C17 . . 121.7(3) ?
    C19 C18 H18 . . 119.2 ?
    C17 C18 H18 . . 119.2 ?
    C18 C19 C20 . . 120.5(3) ?
    C18 C19 H19 . . 119.7 ?
    C20 C19 H19 . . 119.7 ?
    C19 C20 C21 . . 120.4(3) ?
    C19 C20 H20 . . 119.8 ?
    C21 C20 H20 . . 119.8 ?
    C16 C21 C20 . . 117.6(3) ?
    C16 C21 C23 . . 123.0(2) ?
    C20 C21 C23 . . 119.4(3) ?
    C17 C22 H22A . . 109.5 ?
    C17 C22 H22B . . 109.5 ?
    H22A C22 H22B . . 109.5 ?
    C17 C22 H22C . . 109.5 ?
    H22A C22 H22C . . 109.5 ?
    H22B C22 H22C . . 109.5 ?
    C21 C23 H23A . . 109.5 ?
    C21 C23 H23B . . 109.5 ?
    H23A C23 H23B . . 109.5 ?
    C21 C23 H23C . . 109.5 ?
    H23A C23 H23C . . 109.5 ?
    H23B C23 H23C . . 109.5 ?
    Al1 C24 H24A . . 109.5 ?
    Al1 C24 H24B . . 109.5 ?
    H24A C24 H24B . . 109.5 ?
    Al1 C24 H24C . . 109.5 ?
    H24A C24 H24C . . 109.5 ?
    H24B C24 H24C . . 109.5 ?
    Al1 C25 H25A . . 109.5 ?
    Al1 C25 H25B . . 109.5 ?
    H25A C25 H25B . . 109.5 ?
    Al1 C25 H25C . . 109.5 ?
    H25A C25 H25C . . 109.5 ?
    H25B C25 H25C . . 109.5 ?
    Al1 C26 H26A . . 109.5 ?
    Al1 C26 H26B . . 109.5 ?
    H26A C26 H26B . . 109.5 ?
    Al1 C26 H26C . . 109.5 ?
    H26A C26 H26C . . 109.5 ?
    H26B C26 H26C . . 109.5 ?
    Al2 C27 H27A . . 109.5 ?
    Al2 C27 H27B . . 109.5 ?
    H27A C27 H27B . . 109.5 ?
    Al2 C27 H27C . . 109.5 ?
    H27A C27 H27C . . 109.5 ?
    H27B C27 H27C . . 109.5 ?
    Al2 C28 H28A . . 109.5 ?
    Al2 C28 H28B . . 109.5 ?
    H28A C28 H28B . . 109.5 ?
    Al2 C28 H28C . . 109.5 ?
    H28A C28 H28C . . 109.5 ?
    H28B C28 H28C . . 109.5 ?
