# Supplementary material for: [(E)-10-(2,6-Dimethyl­phenyl­imino)-9-methyl-9,10-dihydro­phenanthren-9-olato]penta­methyl­dialuminum(III)
Source: Acta Crystallogr Sect E Struct Rep Online. 2011 Sep 14;67(Pt 10):m1374. doi: 10.1107/S1600536811036312 (PMC3201228; doi:10.1107/S1600536811036312)
Supplement: Supplementary file 2 [file e-67-m1374-Isup2.hkl]

# 
# h,k,l, Fc-squared, Fo-squared, sigma(Fo-squared) and status flag 
# 
data_I
_shelx_title ' gaoboAl in P-1' 
_shelx_refln_list_code          4 
_shelx_F_calc_maximum      134.87 
_exptl_crystal_F_000       488.00 
_reflns_d_resolution_high  0.8101 
 
loop_ 
 _symmetry_equiv_pos_as_xyz 
 'x, y, z' 
 '-x, -y, -z' 
 
_cell_length_a    10.4535 
_cell_length_b    11.4306 
_cell_length_c    12.2211 
_cell_angle_alpha  84.930 
_cell_angle_beta   86.308 
_cell_angle_gamma  64.092 
 
_shelx_F_squared_multiplier     1.000 
 
loop_ 
 _refln_index_h 
 _refln_index_k 
 _refln_index_l 
 _refln_F_squared_calc 
 _refln_F_squared_meas 
 _refln_F_squared_sigma 
 _refln_observed_status 
   1   0   0     1870.95     2153.82     23.69 o 
   2   0   0      139.84      160.47      4.37 o 
   3   0   0       86.39       88.86      7.15 o 
   4   0   0       67.64       79.16      4.26 o 
   5   0   0      267.19      310.13      8.18 o 
   6   0   0     2207.42     2230.35     29.79 o 
   7   0   0        5.65        1.25      4.06 o 
   8   0   0      827.71      842.93     17.58 o 
   9   0   0      228.78      225.02     10.11 o 
  10   0   0      196.63      202.23     10.28 o 
  11   0   0        2.35       -3.69      5.55 o 
 -11   1   0       23.91       23.69      6.79 o 
 -10   1   0       44.02       48.30     13.12 o 
  -9   1   0       77.61       86.10      8.26 o 
  -8   1   0       70.85       67.58      8.13 o 
  -7   1   0      187.74      181.13      8.46 o 
  -6   1   0       81.06       94.41      6.12 o 
  -5   1   0       44.20       49.83      4.27 o 
  -4   1   0      457.53      463.84      9.52 o 
  -3   1   0       43.56       47.33      5.36 o 
  -2   1   0       38.58       55.55      3.54 o 
  -1   1   0       56.61       60.06      2.74 o 
   1   1   0     1535.07     1569.46     25.90 o 
   2   1   0     5002.29     5468.89     58.24 o 
   3   1   0      241.02      220.76      4.05 o 
   4   1   0      238.89      243.04      4.68 o 
   5   1   0      178.57      157.39      4.40 o 
   6   1   0      566.17      543.12      8.48 o 
   7   1   0       77.01       73.87      6.25 o 
   8   1   0     1524.34     1570.67     25.15 o 
   9   1   0       24.05       29.07      5.64 o 
  10   1   0      119.20      122.23      9.88 o 
  11   1   0       54.42       50.73     12.84 o 
 -10   2   0        0.74       -3.26      5.29 o 
  -9   2   0       78.98       74.04      7.58 o 
  -8   2   0        3.52        4.62      4.78 o 
  -7   2   0      142.73      143.15      8.28 o 
  -6   2   0        2.13        0.26      3.74 o 
  -5   2   0     1185.57     1242.57     19.68 o 
  -4   2   0     1405.94     1499.57     21.36 o 
  -3   2   0      592.86      676.42     17.82 o 
  -2   2   0      158.03      153.34      5.16 o 
  -1   2   0      452.16      472.84     10.42 o 
   0   2   0       23.00       18.02      2.21 o 
   1   2   0     5519.39     5273.21     82.70 o 
   2   2   0     1338.76     1321.51     23.63 o 
   3   2   0      531.17      523.94     10.15 o 
   4   2   0       54.56       67.21      3.08 o 
   5   2   0      865.83      923.27     11.13 o 
   6   2   0      186.06      154.76      4.71 o 
   7   2   0       23.61       15.13      4.19 o 
   8   2   0        2.43       -1.09      6.70 o 
   9   2   0        3.12        1.84      4.45 o 
  10   2   0      221.45      241.71     17.55 o 
  11   2   0      525.55      554.87     25.13 o 
  12   2   0        0.84       23.53     12.68 o 
 -10   3   0       33.72       54.18     11.12 o 
  -9   3   0       37.99       31.63      6.28 o 
  -8   3   0       86.47       87.76     11.05 o 
  -7   3   0        0.68        0.63      4.14 o 
  -6   3   0       59.07       79.55      8.77 o 
  -5   3   0      941.33      968.00     27.73 o 
  -4   3   0       14.93       27.04      6.04 o 
  -2   3   0      200.91      219.20      8.23 o 
  -1   3   0      269.75      276.65      8.25 o 
   0   3   0        7.39        8.67      2.70 o 
   1   3   0       72.61       61.16      2.85 o 
   2   3   0       31.29       30.01      3.68 o 
   3   3   0        0.04        4.04      3.64 o 
   4   3   0      370.46      379.79     12.39 o 
   5   3   0      634.57      748.89      9.51 o 
   6   3   0       62.15       57.98      3.17 o 
   7   3   0      403.96      390.08      7.61 o 
   8   3   0        2.45       -0.25      3.88 o 
   9   3   0      289.47      266.29     18.00 o 
  10   3   0       12.23       21.15     10.10 o 
  11   3   0      275.35      281.98     18.69 o 
  12   3   0        4.00       12.94     11.32 o 
  -9   4   0       97.44       88.35     11.93 o 
  -8   4   0       85.77      104.14     11.60 o 
  -7   4   0       37.20       45.67      8.27 o 
  -6   4   0      172.38      179.04     11.62 o 
  -5   4   0      132.40      127.93      9.67 o 
  -4   4   0      362.33      398.50     14.08 o 
  -3   4   0      637.77      635.03     16.66 o 
  -1   4   0        2.53        0.28      2.91 o 
   0   4   0       12.29        4.86      2.86 o 
   1   4   0      867.30      864.54     15.46 o 
   2   4   0      849.66      780.84     16.68 o 
   3   4   0       15.89       10.22      3.76 o 
   4   4   0       31.31       29.76      5.20 o 
   5   4   0       34.92       41.81      6.50 o 
   6   4   0      141.68      119.87      6.22 o 
   7   4   0        2.64        0.47      2.23 o 
   8   4   0        0.11       -1.35     10.68 o 
   9   4   0       14.48       19.30     10.08 o 
  10   4   0        3.98        0.98      9.45 o 
  11   4   0       79.60       86.44     13.96 o 
  12   4   0        9.50       38.52     11.78 o 
  -8   5   0        9.96        7.76      8.69 o 
  -7   5   0       22.57       10.26      7.70 o 
  -6   5   0        9.99       12.25      6.62 o 
  -5   5   0      234.23      213.17     12.60 o 
  -4   5   0      767.58      775.88     21.39 o 
  -3   5   0       65.43       62.31      6.99 o 
  -2   5   0      437.68      437.75     13.41 o 
   2   5   0     1818.84     1663.17     20.06 o 
   3   5   0      279.81      302.21     10.58 o 
   4   5   0     1133.39     1226.96     25.90 o 
   5   5   0      558.73      527.14     16.13 o 
   6   5   0      336.50      311.37     14.26 o 
   7   5   0        6.06       -0.98      3.33 o 
   8   5   0       65.62       61.33      5.75 o 
   9   5   0      276.57      269.36     17.53 o 
  10   5   0      439.69      419.21     20.62 o 
  11   5   0      154.06      153.89     15.66 o 
  12   5   0       59.15       75.63     13.59 o 
  -8   6   0       63.20       65.11     12.45 o 
  -7   6   0        0.13       -4.23      7.62 o 
  -6   6   0       85.41       83.98     10.00 o 
  -5   6   0        0.45        4.06      5.99 o 
  -4   6   0      289.97      331.04     14.55 o 
  -3   6   0        0.64        5.44      5.40 o 
  -2   6   0      162.54      178.41      9.85 o 
  -1   6   0      430.49      391.54     12.74 o 
   0   6   0       26.15       14.79      3.60 o 
   1   6   0      279.81      261.25      8.41 o 
   2   6   0      268.23      193.28      5.31 o 
   3   6   0       23.06       21.90      4.75 o 
   4   6   0       38.04       43.11      6.44 o 
   5   6   0      797.95      693.46     19.62 o 
   6   6   0      100.42      108.61      9.93 o 
   7   6   0      259.28      276.75     15.81 o 
   8   6   0      141.65      131.91      7.92 o 
   9   6   0       95.42       80.64      6.71 o 
  10   6   0       20.08       27.57     10.60 o 
  11   6   0       38.16       41.08     11.86 o 
  12   6   0       50.93       24.83     11.78 o 
  -7   7   0       40.37       39.84      9.53 o 
  -6   7   0       52.04       54.53      9.30 o 
  -5   7   0       62.02       78.70      9.79 o 
  -4   7   0       32.42       35.88      7.72 o 
  -3   7   0      206.41      202.75     11.84 o 
  -2   7   0       67.29       63.40      7.70 o 
  -1   7   0      261.05      281.81     11.86 o 
   0   7   0       56.10       53.19      5.89 o 
   1   7   0      524.71      422.13     11.95 o 
   2   7   0      252.53      192.75      5.83 o 
   3   7   0      145.36      106.93      4.34 o 
   4   7   0       82.34       77.30      7.74 o 
   5   7   0      622.57      536.49     17.76 o 
   6   7   0      164.74      168.43     13.23 o 
   7   7   0      767.54      759.10     23.67 o 
   8   7   0      237.96      232.27      9.96 o 
   9   7   0       42.45       49.93      5.64 o 
  10   7   0       17.65       20.60     10.42 o 
  11   7   0      110.59       99.71     14.06 o 
  12   7   0        1.79       16.44     10.95 o 
  -6   8   0       13.87        6.62      8.49 o 
  -5   8   0       57.28       52.76      9.55 o 
  -4   8   0        1.77       -0.55      6.14 o 
  -3   8   0        8.76        6.72      6.46 o 
  -2   8   0       25.79       32.81      7.05 o 
  -1   8   0     1173.71     1149.82     26.67 o 
   0   8   0       37.51       33.01      5.73 o 
   1   8   0       42.29       31.92      5.12 o 
   2   8   0        1.61       -2.63      2.75 o 
   3   8   0        4.78        7.74      5.67 o 
   4   8   0      141.04      138.45     10.95 o 
   5   8   0      462.79      458.37     17.43 o 
   6   8   0      701.86      697.26     22.25 o 
   7   8   0        0.45       21.15      9.83 o 
   8   8   0       24.28       26.82     10.77 o 
   9   8   0        2.60        3.19      4.11 o 
  10   8   0       95.12       91.55      7.84 o 
  11   8   0       70.25       98.69     13.73 o 
  12   8   0        0.27       11.27     11.30 o 
  -5   9   0       17.27       32.89      8.17 o 
  -4   9   0       75.34      110.21     12.01 o 
  -3   9   0      185.85      198.76     12.98 o 
  -2   9   0      147.96      175.42     11.48 o 
  -1   9   0       96.92      100.68      9.32 o 
   0   9   0      135.25      145.99      9.91 o 
   1   9   0      402.78      365.35     13.02 o 
   2   9   0       37.19       46.26      8.11 o 
   3   9   0      424.68      415.41     16.11 o 
   4   9   0       86.01       86.01      9.43 o 
   5   9   0       46.85       48.49      9.24 o 
   6   9   0        0.20       -3.82      8.29 o 
   7   9   0      630.23      659.47     24.05 o 
   8   9   0        5.22       -8.21      9.30 o 
   9   9   0       25.57       32.53      5.62 o 
  10   9   0        5.96       15.45      5.24 o 
  11   9   0        4.30       -4.81     10.48 o 
  12   9   0      108.14      112.04     15.95 o 
  -4  10   0       15.57       15.48      8.94 o 
  -3  10   0       23.43       19.99      7.92 o 
  -2  10   0        0.08       -4.96      5.93 o 
  -1  10   0        1.02       -5.44      5.44 o 
   0  10   0       36.80       25.90      6.68 o 
   1  10   0      123.55      137.72     11.07 o 
   2  10   0        4.08        2.46      6.87 o 
   3  10   0        2.11       11.30      6.74 o 
   4  10   0        2.30       -6.36      6.36 o 
   5  10   0       20.23       21.96      8.82 o 
   6  10   0      199.69      199.33     14.24 o 
   7  10   0       23.43       21.86      9.93 o 
   8  10   0        0.22       -9.18      9.18 o 
   9  10   0       13.36       21.17     11.03 o 
  10  10   0        1.62       11.11     13.02 o 
  11  10   0       16.75       26.04      7.12 o 
  12  10   0       24.69       28.08     12.49 o 
  -2  11   0       51.46       58.71     10.04 o 
  -1  11   0        0.87       -0.14      6.38 o 
   1  11   0      447.77      467.96     18.89 o 
   2  11   0      304.83      306.05     15.38 o 
   3  11   0       19.28       19.04      7.82 o 
   4  11   0       57.17       39.92      8.53 o 
   5  11   0        0.64       -4.37      7.23 o 
   6  11   0        5.22       -1.87      8.45 o 
   7  11   0      174.88      202.48     15.72 o 
   8  11   0      160.11      181.27     16.58 o 
   9  11   0        1.05      -10.65     10.65 o 
  10  11   0       33.21       31.18     20.46 o 
  11  11   0        5.62       14.85     13.51 o 
   1  12   0      124.75      165.39     12.86 o 
   2  12   0       86.05      105.03     11.32 o 
   3  12   0        0.38        5.26      7.33 o 
   4  12   0      121.06      107.37     11.42 o 
   5  12   0       26.27       10.52      8.78 o 
   6  12   0      235.18      233.34     16.50 o 
   7  12   0      309.57      361.96     19.44 o 
   8  12   0       45.30       53.00     13.14 o 
   9  12   0       26.41        0.10     11.54 o 
  10  12   0        0.00       -0.30     12.62 o 
   1  13   0       10.10       21.94      8.72 o 
   2  13   0       24.90       24.40      8.84 o 
   3  13   0       75.32       82.38     11.11 o 
   4  13   0        0.05       -2.64      7.25 o 
   5  13   0        0.23       -7.46      7.46 o 
   6  13   0       11.05       10.50      9.91 o 
   7  13   0       54.08       41.12     11.64 o 
   8  13   0       49.15       42.68     13.29 o 
   9  13   0      187.71      235.37     19.89 o 
   5  14   0       16.37       12.11      9.12 o 
   6  14   0        0.08       -4.69      9.83 o 
  -9 -13   1       74.09      110.23     16.58 o 
  -8 -13   1       42.13       44.86     13.14 o 
  -7 -13   1       12.45       22.35     10.32 o 
  -6 -13   1        8.11       -6.40      8.43 o 
  -5 -13   1       22.74       33.78      9.43 o 
  -4 -13   1        8.83       -5.38      7.42 o 
  -3 -13   1       67.64       59.18     10.36 o 
  -2 -13   1      107.58      118.13     12.11 o 
  -1 -13   1      120.55      184.85     14.51 o 
 -10 -12   1        2.55      -11.66     11.66 o 
  -9 -12   1       55.58       68.75     14.06 o 
  -8 -12   1       91.50      119.82     14.83 o 
  -7 -12   1        9.38       -9.14      9.65 o 
  -6 -12   1        1.23       -8.27      8.27 o 
  -5 -12   1       20.54        0.22      8.43 o 
  -4 -12   1        2.46        5.30      7.94 o 
  -3 -12   1        0.36       -6.58      6.58 o 
  -2 -12   1      154.87      147.92     12.43 o 
  -1 -12   1        0.34        1.28      6.62 o 
   0 -12   1        0.01       18.14      7.39 o 
 -11 -11   1       20.29       33.78     13.75 o 
 -10 -11   1       22.49       14.36     11.84 o 
  -9 -11   1       84.71       91.76     13.88 o 
  -8 -11   1       21.45       25.64     11.86 o 
  -7 -11   1       65.45       72.32     12.03 o 
  -6 -11   1        6.00        4.81      8.33 o 
  -5 -11   1        0.07       -6.95      6.95 o 
  -4 -11   1      109.49       96.25     10.54 o 
  -3 -11   1      144.31      121.93     11.07 o 
  -2 -11   1       15.05       17.96      7.74 o 
  -1 -11   1        0.36       -6.26      6.26 o 
   2 -11   1       15.39       13.06      7.76 o 
 -11 -10   1       58.88       85.61     14.51 o 
 -10 -10   1       14.64       -9.81     10.81 o 
  -9 -10   1      111.81      127.58     14.83 o 
  -8 -10   1       15.14       11.56     10.44 o 
  -7 -10   1        5.34       16.64      9.71 o 
  -6 -10   1        0.23       -4.45      7.66 o 
  -5 -10   1       14.52        5.32      8.09 o 
  -4 -10   1      380.51      375.26     16.27 o 
  -3 -10   1       63.46       74.58      9.53 o 
  -2 -10   1      153.76      146.03     11.42 o 
  -1 -10   1        0.18        7.52      6.32 o 
   0 -10   1       81.59       81.30      8.47 o 
   1 -10   1        7.81       -1.14      5.75 o 
   2 -10   1       98.12       99.75     10.54 o 
   3 -10   1       33.16       30.55      8.57 o 
   4 -10   1        5.09       -6.03      7.44 o 
 -12  -9   1       29.74       55.99     13.29 o 
 -11  -9   1        7.38       -5.40     11.03 o 
 -10  -9   1       24.29       37.61     17.04 o 
  -9  -9   1        1.63       -0.33      9.95 o 
  -8  -9   1       61.53       60.19     11.62 o 
  -7  -9   1      824.35      857.65     27.22 o 
  -6  -9   1       95.23       90.38     11.48 o 
  -5  -9   1      112.40      128.51     11.88 o 
  -4  -9   1        7.17       12.68      7.07 o 
  -3  -9   1      102.21      103.47      9.95 o 
  -2  -9   1      213.30      186.27     12.19 o 
  -1  -9   1      259.65      222.98     10.91 o 
   0  -9   1      108.38      109.95      8.98 o 
   1  -9   1       62.16       67.93      8.17 o 
   2  -9   1      421.10      436.49     17.31 o 
   3  -9   1       18.76       20.07      7.58 o 
   4  -9   1      123.91      125.35     12.47 o 
   5  -9   1        1.87       -1.52      6.91 o 
 -12  -8   1       44.03       37.77     12.27 o 
 -11  -8   1       18.93       12.98     10.93 o 
 -10  -8   1       17.81        8.00     10.75 o 
  -9  -8   1       86.13      123.01     14.20 o 
  -8  -8   1        5.67       17.61     10.00 o 
  -7  -8   1      283.82      278.95     17.33 o 
  -6  -8   1      721.65      771.57     24.07 o 
  -5  -8   1        0.02        0.71      6.95 o 
  -4  -8   1        6.17        0.95      6.20 o 
  -3  -8   1      361.24      332.17     14.02 o 
  -2  -8   1        6.93       12.96      4.00 o 
  -1  -8   1        1.43        1.08      3.96 o 
   0  -8   1        5.58        5.10      4.92 o 
   1  -8   1       13.24        2.70      6.16 o 
   2  -8   1        1.24       -4.98      5.28 o 
   3  -8   1        5.06        0.79      6.42 o 
   4  -8   1       20.14       11.50      7.37 o 
   5  -8   1        1.02       -6.14      6.14 o 
   6  -8   1        3.33       -7.09      7.09 o 
 -12  -7   1       27.30       26.84     12.01 o 
 -11  -7   1       27.42       43.13     12.11 o 
 -10  -7   1       48.24       42.32     11.76 o 
  -9  -7   1      140.38      161.08      8.74 o 
  -8  -7   1      184.50      182.11     15.93 o 
  -7  -7   1        6.60       12.41      8.80 o 
  -6  -7   1        0.08        1.42      7.92 o 
  -5  -7   1        7.08        2.28      6.34 o 
  -4  -7   1       13.46        9.12      5.44 o 
  -3  -7   1      288.21      230.54      6.22 o 
  -2  -7   1      190.57      181.33      6.11 o 
  -1  -7   1      332.58      287.44     10.10 o 
   0  -7   1       96.00       79.68      6.81 o 
   1  -7   1        8.90       10.18      5.32 o 
   2  -7   1      456.77      456.32     16.15 o 
   3  -7   1      151.62      142.35     11.07 o 
   4  -7   1       12.09       19.83      7.17 o 
   5  -7   1       13.27       13.75      6.81 o 
   6  -7   1        4.17       -5.91      5.91 o 
   7  -7   1       12.91       -1.56      7.64 o 
 -12  -6   1       23.34       23.28     11.58 o 
 -11  -6   1        8.30       -3.66     10.26 o 
 -10  -6   1       98.71       90.16     13.00 o 
  -9  -6   1       67.34       61.33     11.46 o 
  -8  -6   1       34.72       45.81     10.65 o 
  -7  -6   1      293.10      270.74     15.81 o 
  -6  -6   1      168.00      162.58     12.51 o 
  -5  -6   1      105.56       98.96      9.20 o 
  -4  -6   1      500.88      432.23     14.77 o 
  -3  -6   1     1194.97     1075.96     23.79 o 
  -2  -6   1     1146.37     1191.39     16.35 o 
  -1  -6   1      387.79      351.78     10.16 o 
   0  -6   1       38.41       30.59      4.51 o 
   1  -6   1      126.68      112.89      7.72 o 
   2  -6   1      134.72      131.07      9.06 o 
   3  -6   1      245.70      213.11     11.64 o 
   4  -6   1      453.21      510.93     18.32 o 
   5  -6   1        2.51       -5.51      5.51 o 
   6  -6   1       36.20       24.89      7.80 o 
   7  -6   1       48.18       28.30      8.90 o 
   8  -6   1        1.23       -7.78      9.06 o 
 -12  -5   1       59.56       82.76     13.86 o 
 -11  -5   1        9.64       -3.84     10.10 o 
 -10  -5   1      262.01      234.09     17.25 o 
  -9  -5   1       71.74       63.02     11.64 o 
  -8  -5   1      326.13      299.66     10.11 o 
  -7  -5   1      544.09      460.83     18.49 o 
  -6  -5   1      100.98      112.14      9.89 o 
  -5  -5   1       18.15       21.82      6.36 o 
  -4  -5   1      104.66       88.64      7.44 o 
  -3  -5   1      759.06      791.52     18.75 o 
  -2  -5   1      872.48      944.44     12.97 o 
  -1  -5   1       49.49       55.24      4.18 o 
   0  -5   1      115.43      121.55      6.44 o 
   1  -5   1      145.71      142.17      7.46 o 
   2  -5   1     1342.16     1409.15     28.06 o 
   3  -5   1      151.72      147.69      9.49 o 
   4  -5   1        3.52       -0.67      5.40 o 
   5  -5   1       74.20       70.19      9.12 o 
   6  -5   1      128.70      120.84     11.01 o 
   7  -5   1       24.33       45.47      9.87 o 
   8  -5   1      280.24      305.16     17.86 o 
 -12  -4   1      282.68      315.09     20.54 o 
 -11  -4   1       61.71       79.39     13.33 o 
 -10  -4   1      102.14      111.73     13.86 o 
  -9  -4   1        1.98       -9.00      9.00 o 
  -8  -4   1      678.88      590.77     22.06 o 
  -7  -4   1      557.21      501.49     11.48 o 
  -6  -4   1      333.48      335.18     14.51 o 
  -5  -4   1      370.17      477.43     15.62 o 
  -4  -4   1        2.74        6.76      4.71 o 
  -3  -4   1      257.00      271.64     10.00 o 
  -2  -4   1     4294.02     4205.96     45.84 o 
  -1  -4   1     2002.05     1989.01     31.41 o 
   0  -4   1      521.21      477.90     11.27 o 
   1  -4   1       20.04       15.60      3.41 o 
   2  -4   1       82.07       94.61      6.68 o 
   3  -4   1      511.55      561.11     15.50 o 
   4  -4   1     1252.77     1320.19     28.38 o 
   5  -4   1      231.93      233.69     12.15 o 
   6  -4   1      144.87      138.69     10.91 o 
   7  -4   1      352.10      342.17     16.25 o 
   8  -4   1      184.43      198.72     14.18 o 
   9  -4   1        2.65        5.61      8.88 o 
 -12  -3   1        6.00       19.26     11.05 o 
 -11  -3   1      514.30      518.16     24.22 o 
 -10  -3   1        1.10        1.77      9.22 o 
  -9  -3   1       12.03       19.83     10.36 o 
  -8  -3   1      194.15      180.59      7.82 o 
  -7  -3   1       72.14       69.92      3.87 o 
  -6  -3   1      235.93      220.80      6.54 o 
  -5  -3   1     1657.61     1799.71     35.67 o 
  -4  -3   1      903.67      970.72     21.53 o 
  -3  -3   1       18.86       27.71      4.49 o 
  -2  -3   1     1943.24     1803.63     31.87 o 
  -1  -3   1     2330.81     2211.14     29.86 o 
   0  -3   1      555.28      568.18     11.78 o 
   1  -3   1      408.51      418.74     10.48 o 
   2  -3   1      122.76      126.32      6.48 o 
   3  -3   1     3834.10     4583.55     71.53 o 
   4  -3   1      615.89      646.98     17.02 o 
   5  -3   1      102.64      100.42      8.39 o 
   6  -3   1       52.43       51.47      5.89 o 
   7  -3   1      218.04      217.84      9.52 o 
   8  -3   1        9.22       19.54      7.66 o 
   9  -3   1      121.66      118.01     12.51 o 
  10  -3   1       12.76        3.90      8.84 o 
 -12  -2   1       29.78       42.15     12.80 o 
 -11  -2   1        4.24        2.44      9.79 o 
 -10  -2   1        7.75       11.78      9.45 o 
  -9  -2   1        6.12       -0.34      3.97 o 
  -8  -2   1        1.67       -0.53      3.81 o 
  -7  -2   1     1050.34      981.55     29.34 o 
  -6  -2   1      333.04      287.28     14.14 o 
  -5  -2   1        0.50        2.97      3.10 o 
  -4  -2   1        5.48        6.36      2.73 o 
  -3  -2   1     2446.77     2614.98     44.80 o 
  -2  -2   1       52.66       54.44      4.35 o 
  -1  -2   1     2016.73     1871.87     61.20 o 
   0  -2   1      927.50      877.88     15.20 o 
   1  -2   1        0.99        1.38      2.30 o 
   2  -2   1        2.06        1.97      2.40 o 
   3  -2   1        7.22       -1.62      2.07 o 
   4  -2   1       76.25       70.40      5.52 o 
   5  -2   1      576.32      635.66     13.15 o 
   6  -2   1      145.56      150.48      7.94 o 
   7  -2   1       84.12       79.73      7.10 o 
   8  -2   1      129.25      133.29      8.60 o 
   9  -2   1      253.27      257.99     11.41 o 
  10  -2   1       16.30       18.53      6.53 o 
 -11  -1   1       58.15       95.93     13.37 o 
 -10  -1   1       46.08       42.99      6.50 o 
  -9  -1   1       74.59       87.08      8.14 o 
  -8  -1   1       75.66       81.93      6.61 o 
  -7  -1   1       16.86       14.95      4.06 o 
  -6  -1   1       81.63       98.20      9.24 o 
  -5  -1   1      321.96      333.53      7.97 o 
  -4  -1   1      360.20      370.63      5.57 o 
  -3  -1   1       21.34       25.82      4.11 o 
  -2  -1   1       16.23       20.29      2.74 o 
  -1  -1   1    18188.75    17917.29    189.02 o 
   0  -1   1     5975.88     6202.82     89.39 o 
   1  -1   1     3604.86     4314.58     63.18 o 
   2  -1   1     4277.23     5346.68     88.52 o 
   3  -1   1      821.50      887.97     13.35 o 
   4  -1   1      411.77      431.67      9.28 o 
   5  -1   1     1313.32     1439.41     21.24 o 
   6  -1   1      138.19      141.08      7.37 o 
   7  -1   1       84.64      102.50      7.27 o 
   8  -1   1      556.80      562.36     14.38 o 
   9  -1   1       75.33       89.58      7.98 o 
  10  -1   1       18.97       11.73      5.89 o 
  11  -1   1        6.39        0.79      6.45 o 
 -11   0   1      129.38      134.72      9.37 o 
 -10   0   1       40.66       46.78      6.71 o 
  -9   0   1       79.23       76.05      6.99 o 
  -8   0   1      270.55      262.13     10.20 o 
  -7   0   1      895.07      941.85     17.44 o 
  -6   0   1       32.77       46.48      8.19 o 
  -5   0   1      392.50      399.31      9.23 o 
  -4   0   1       22.24       11.81      2.60 o 
  -3   0   1     1818.93     1873.34     32.41 o 
  -2   0   1       49.46       42.97      2.86 o 
  -1   0   1      787.96      779.76      9.41 o 
   0   0   1        2.23       -0.98      0.98 o 
   1   0   1      631.38      814.77      8.30 o 
   2   0   1      349.63      379.70      5.45 o 
   3   0   1     2696.67     3351.61     31.22 o 
   4   0   1     1403.33     1592.66     18.53 o 
   5   0   1      562.30      594.20     13.03 o 
   6   0   1      142.79      138.26      7.19 o 
   7   0   1     1060.26     1075.15     19.21 o 
   8   0   1     1139.65     1142.15     21.08 o 
   9   0   1       13.35        8.15      5.37 o 
  10   0   1      431.46      434.49     13.97 o 
  11   0   1       40.86       46.71      7.33 o 
 -11   1   1        0.21        3.22      5.51 o 
 -10   1   1        0.13       11.52     11.23 o 
  -9   1   1       12.59       15.70      6.88 o 
  -8   1   1      187.84      187.20      8.91 o 
  -7   1   1      348.21      326.45     10.63 o 
  -6   1   1     1068.12     1145.48     29.97 o 
  -5   1   1      277.32      301.32      8.56 o 
  -4   1   1       31.87       33.91      3.61 o 
  -3   1   1      330.51      330.78      7.28 o 
  -2   1   1    14655.46    15507.35    174.51 o 
  -1   1   1      664.57      683.38      9.13 o 
   0   1   1     2637.33     2673.96     32.86 o 
   1   1   1     1337.43     1612.01     18.16 o 
   2   1   1        7.84        7.55      1.29 o 
   3   1   1     1551.16     1898.80     18.54 o 
   4   1   1     1563.57     1820.48     18.63 o 
   5   1   1       14.46       26.50      2.55 o 
   6   1   1       30.26       24.85      3.29 o 
   7   1   1       55.60       57.40      5.63 o 
   8   1   1      557.17      542.33     23.33 o 
   9   1   1      130.70      132.91      8.45 o 
  10   1   1      112.74      129.02      8.98 o 
  11   1   1       48.64       38.66     11.70 o 
 -10   2   1        0.00       -2.31      8.29 o 
  -9   2   1       62.13       67.11     10.79 o 
  -8   2   1        1.51       -4.23      4.23 o 
  -7   2   1       73.04       71.65      6.41 o 
  -6   2   1      836.23      833.90     24.76 o 
  -5   2   1       30.81       44.90      4.79 o 
  -4   2   1      235.64      243.05     12.63 o 
  -3   2   1     1288.21     1345.64     18.48 o 
  -2   2   1     2199.37     2282.81     27.23 o 
  -1   2   1     1893.70     1956.79     30.88 o 
   0   2   1     8014.31     8298.97    118.11 o 
   1   2   1       23.34       25.38      1.38 o 
   2   2   1      296.93      266.89      4.07 o 
   3   2   1      306.89      290.19      5.19 o 
   4   2   1      223.37      221.53      4.64 o 
   5   2   1       31.83       35.19      2.64 o 
   6   2   1      183.10      185.92      5.48 o 
   7   2   1       12.17       10.41      2.95 o 
   8   2   1        9.26        8.63      4.73 o 
   9   2   1        0.15       -2.33      4.45 o 
  10   2   1      281.60      302.70     18.79 o 
  11   2   1        6.23       16.25     10.18 o 
  12   2   1        7.50        7.03     11.44 o 
 -10   3   1      157.88      179.42     10.54 o 
  -9   3   1       15.21       15.08     11.74 o 
  -8   3   1       31.34       28.82      7.65 o 
  -7   3   1       33.60       32.37      5.56 o 
  -6   3   1       74.86       75.27      6.31 o 
  -5   3   1      672.35      589.87     20.07 o 
  -4   3   1      826.71      811.00     14.53 o 
  -3   3   1      144.25      177.86      6.21 o 
  -2   3   1     1591.10     1715.24     29.68 o 
  -1   3   1      965.11      917.97     17.29 o 
   0   3   1      550.56      493.23     10.40 o 
   1   3   1      380.15      347.10      9.54 o 
   2   3   1     3630.00     3888.43     41.87 o 
   3   3   1        1.92        2.68      3.45 o 
   4   3   1      216.36      243.55      7.46 o 
   5   3   1      373.76      358.50      6.28 o 
   6   3   1      656.98      737.90     10.33 o 
   7   3   1        5.66        2.60      2.68 o 
   8   3   1       95.89       91.38     13.74 o 
   9   3   1      218.10      192.16     16.23 o 
  10   3   1      159.30      187.81     16.09 o 
  11   3   1       32.71       39.49     11.19 o 
  12   3   1       50.36       69.09     13.61 o 
  -9   4   1        0.81        4.57      8.21 o 
  -8   4   1       33.21       56.31      9.49 o 
  -7   4   1      166.96      144.85     11.44 o 
  -6   4   1       21.74       23.42      6.48 o 
  -4   4   1      161.55      135.06      8.82 o 
  -3   4   1        0.33        4.31      3.86 o 
  -2   4   1      145.32      106.33      6.54 o 
  -1   4   1       73.87       64.34      5.16 o 
   0   4   1      149.24      155.07      6.16 o 
   1   4   1       41.29       40.91      3.25 o 
   2   4   1     4177.89     4338.33     59.55 o 
   3   4   1     1069.12     1100.01     21.86 o 
   4   4   1       47.56       36.40      5.06 o 
   5   4   1      293.24      299.25      8.08 o 
   6   4   1      443.11      414.68      7.83 o 
   7   4   1       67.46       66.24      4.72 o 
   8   4   1       63.59       67.04      6.20 o 
   9   4   1     1214.26     1166.83     33.11 o 
  10   4   1       67.38       60.46     12.15 o 
  11   4   1      302.83      314.03     19.62 o 
  12   4   1       11.67       18.53     10.50 o 
  -8   5   1       15.95        6.22      8.31 o 
  -7   5   1        1.69       -4.69      6.83 o 
  -6   5   1       47.76       35.63      7.82 o 
  -5   5   1      349.03      333.37     15.09 o 
  -3   5   1      234.65      226.86     10.44 o 
  -2   5   1        6.60        5.06      3.90 o 
  -1   5   1       93.64       89.65      6.36 o 
   0   5   1       51.96       41.73      4.25 o 
   1   5   1      408.32      363.28      9.28 o 
   2   5   1       32.96       45.04      3.04 o 
   3   5   1       37.07       33.70      4.67 o 
   4   5   1       81.48      132.78      8.61 o 
   5   5   1       70.24       67.28      7.33 o 
   6   5   1      314.11      263.76      8.33 o 
   7   5   1      163.89      158.37      7.80 o 
   8   5   1       14.45        9.70      4.54 o 
   9   5   1      104.52      112.28     13.04 o 
  10   5   1       43.55       23.87     10.12 o 
  11   5   1      117.45      135.26     14.77 o 
  12   5   1       23.04       25.60     10.89 o 
  -8   6   1        6.98        6.42      9.10 o 
  -7   6   1       47.23       35.69      9.69 o 
  -5   6   1       75.69       71.67      8.84 o 
  -4   6   1       96.76      122.93     10.36 o 
  -2   6   1        0.48       -1.48      4.49 o 
  -1   6   1      137.57      127.74      7.70 o 
   0   6   1      484.52      432.53     11.99 o 
   1   6   1      104.29       88.27      5.57 o 
   2   6   1      338.44      356.23      7.22 o 
   3   6   1      878.99      852.08     12.00 o 
   4   6   1     2040.36     2074.74     38.92 o 
   5   6   1       16.69       20.99      6.48 o 
   6   6   1      136.90      127.36     10.38 o 
   7   6   1        9.73        8.31      4.03 o 
   8   6   1        0.05        1.25     10.86 o 
   9   6   1      290.67      295.58     10.66 o 
  10   6   1      555.93      524.46     22.77 o 
  11   6   1       32.16       53.14     12.31 o 
  12   6   1        7.22       29.07     11.30 o 
  -7   7   1       40.09       61.37     10.18 o 
  -6   7   1       18.22       25.84      7.72 o 
  -5   7   1        0.34        4.43      6.30 o 
  -4   7   1       24.10       29.54      7.13 o 
  -3   7   1      113.18      145.03     10.83 o 
  -1   7   1       31.99       36.00      6.18 o 
   0   7   1      244.79      189.60      9.12 o 
   1   7   1        2.31        2.82      3.56 o 
   2   7   1      304.19      316.68      7.45 o 
   3   7   1        2.32        2.56      2.10 o 
   4   7   1      119.34      114.33      9.63 o 
   5   7   1      144.75      141.92     10.60 o 
   6   7   1      165.33      162.89     12.72 o 
   7   7   1      422.39      416.93     11.97 o 
   8   7   1        9.88        6.73      4.71 o 
   9   7   1       67.11       61.40      6.21 o 
  10   7   1        6.84       -3.70      9.35 o 
  11   7   1       30.04       27.18     11.56 o 
  12   7   1      121.44      132.68     15.40 o 
  -6   8   1        4.36       18.24      7.82 o 
  -5   8   1       21.83       27.91      7.62 o 
  -4   8   1       83.30      129.96     11.21 o 
  -3   8   1        4.74       -4.14      5.26 o 
  -2   8   1        3.27        8.19      5.83 o 
  -1   8   1     2138.07     2238.68     42.84 o 
   2   8   1        4.49       -5.46      5.46 o 
   3   8   1       56.21       49.06      7.17 o 
   4   8   1       56.23       54.77      7.86 o 
   5   8   1     1332.42     1289.88     30.01 o 
   6   8   1      847.86      866.83     24.80 o 
   7   8   1     1195.31     1186.31     30.57 o 
   8   8   1       28.39       28.76      5.56 o 
   9   8   1       50.84       51.90      6.41 o 
  10   8   1        6.43       -2.48      4.80 o 
  11   8   1      195.71      215.69     17.92 o 
  12   8   1      103.31       89.85     14.95 o 
  -5   9   1       47.54       67.39     10.12 o 
  -4   9   1       94.55      121.77     11.99 o 
  -3   9   1        9.89        4.90      5.97 o 
  -2   9   1        5.70       13.53      5.87 o 
  -1   9   1       69.34       72.99      8.55 o 
   0   9   1       20.57       33.07      6.32 o 
   1   9   1      179.43      174.65      9.83 o 
   2   9   1       27.46       24.32      4.06 o 
   3   9   1       37.67       31.87      7.64 o 
   4   9   1       85.81       77.97      9.85 o 
   5   9   1      174.59      193.04     13.55 o 
   6   9   1        0.04       15.85      8.65 o 
   7   9   1     1035.81     1147.51     31.24 o 
   8   9   1        7.79       16.86      5.16 o 
   9   9   1      137.35      135.81      8.64 o 
  10   9   1       86.34       87.51      7.96 o 
  11   9   1       59.45       77.22     13.06 o 
  12   9   1        0.00        0.28     11.05 o 
  -4  10   1        7.95       19.85      8.65 o 
  -3  10   1      112.73      169.02     12.98 o 
  -2  10   1       46.22       59.69      8.92 o 
  -1  10   1      175.07      207.68     12.23 o 
   0  10   1      373.51      433.75     15.76 o 
   2  10   1       24.05       24.36      7.58 o 
   3  10   1       16.35       29.44      7.60 o 
   4  10   1        4.81        4.29      6.40 o 
   5  10   1        6.21       15.20      8.29 o 
   6  10   1      252.59      266.90     15.36 o 
   7  10   1      100.10      123.80     13.29 o 
   8  10   1        2.61       -6.40      9.18 o 
   9  10   1       17.14       27.09      5.89 o 
  10  10   1       92.68      108.48     13.82 o 
  11  10   1       11.49       12.53      5.75 o 
  12  10   1        4.61       13.55     11.70 o 
  -2  11   1        5.26       19.36      7.88 o 
  -1  11   1       23.48       37.40      8.09 o 
   1  11   1      163.03      178.33     12.72 o 
   2  11   1       77.69       72.30      9.77 o 
   3  11   1       42.84       40.55      8.45 o 
   4  11   1      100.39       85.49      9.93 o 
   5  11   1       44.04       59.60     10.28 o 
   6  11   1      139.33      174.49     14.22 o 
   7  11   1      193.70      186.68     15.44 o 
   8  11   1       36.62       30.70     11.90 o 
   9  11   1       10.23        6.53      5.28 o 
  10  11   1        8.52       12.40     16.21 o 
  11  11   1       81.55       85.35     15.38 o 
   1  12   1      101.13      114.17     11.64 o 
   2  12   1       64.32       61.17     10.12 o 
   3  12   1        2.90       -6.56      6.56 o 
   4  12   1        0.05       -7.03      7.03 o 
   5  12   1       39.63       57.27     10.38 o 
   6  12   1        8.28        6.38      9.28 o 
   7  12   1        0.12       -8.80      8.80 o 
   8  12   1       74.40      126.71     15.58 o 
   9  12   1       17.55       24.19     20.22 o 
  10  12   1       22.31       43.66     19.74 o 
   1  13   1      152.87      211.38     14.63 o 
   2  13   1      189.01      223.29     14.63 o 
   3  13   1       47.01       31.20      9.43 o 
   4  13   1       87.79       84.98     10.97 o 
   5  13   1       18.39       18.85      9.14 o 
   6  13   1        1.95       -1.97      9.12 o 
   7  13   1       98.53      116.02     14.12 o 
  -8 -13   2       14.69        2.21     11.09 o 
  -7 -13   2       18.11       -0.24      9.67 o 
  -6 -13   2       66.73       76.12     12.70 o 
  -5 -13   2        1.16       -7.66      7.66 o 
  -4 -13   2       27.43       28.54      9.41 o 
  -3 -13   2       38.98       42.95      9.63 o 
  -2 -13   2       12.28       -7.03      7.03 o 
 -10 -12   2       22.31       42.52     13.92 o 
  -9 -12   2        3.55      -10.10     10.10 o 
  -8 -12   2       30.50       31.65     11.90 o 
  -7 -12   2       28.52       43.37     11.25 o 
  -6 -12   2        3.23        0.43      8.61 o 
  -5 -12   2       47.79       47.40      9.95 o 
  -4 -12   2      197.89      159.11     12.64 o 
  -3 -12   2       31.55       18.26      8.19 o 
  -2 -12   2       15.11       15.34      7.25 o 
  -1 -12   2        0.08        7.17      8.07 o 
 -11 -11   2        4.49       -7.66     11.95 o 
 -10 -11   2        4.13       19.30     12.17 o 
  -9 -11   2       36.75       26.61     11.82 o 
  -8 -11   2      159.79      183.00     16.82 o 
  -7 -11   2        0.03       -2.99      8.86 o 
  -6 -11   2        0.12       -8.11      8.11 o 
  -5 -11   2        2.85       -6.01      7.56 o 
  -4 -11   2       14.95       19.02      7.98 o 
  -3 -11   2       53.47       35.98      9.04 o 
  -2 -11   2       22.69       19.54      7.72 o 
  -1 -11   2        4.08        4.14      6.91 o 
   2 -11   2       18.09       19.30      7.15 o 
 -11 -10   2       44.36       48.37     13.33 o 
 -10 -10   2        0.10       -3.92      9.91 o 
  -9 -10   2        7.46       14.10     10.85 o 
  -8 -10   2        1.52       -8.55      9.81 o 
  -7 -10   2       67.87       69.66     11.84 o 
  -6 -10   2       23.83       29.90      9.16 o 
  -5 -10   2      111.95      107.87     11.42 o 
  -4 -10   2      165.08      129.94     11.30 o 
  -3 -10   2       23.03        8.09      6.72 o 
  -2 -10   2      136.09      130.10     11.07 o 
  -1 -10   2        0.36       -0.33      5.83 o 
   0 -10   2        1.41        3.49      5.18 o 
   1 -10   2      337.18      322.32     14.67 o 
   2 -10   2        0.31        4.81      6.42 o 
   3 -10   2        6.03       22.67      7.62 o 
 -12  -9   2        7.95        1.69     12.07 o 
 -11  -9   2        1.15        0.02     11.27 o 
 -10  -9   2       75.40       88.90     14.08 o 
  -9  -9   2        0.51       10.26     10.56 o 
  -8  -9   2       16.08        2.99     10.00 o 
  -7  -9   2      404.67      390.40     19.22 o 
  -6  -9   2      121.97      140.30     13.06 o 
  -5  -9   2       36.87       45.97      9.79 o 
  -4  -9   2      270.80      254.27     13.98 o 
  -3  -9   2       11.16       21.01      6.97 o 
  -2  -9   2       77.12       89.41      9.83 o 
  -1  -9   2       68.68       63.38      6.46 o 
   0  -9   2       77.36       86.58      8.25 o 
   1  -9   2      141.50      111.06      9.59 o 
   2  -9   2        0.79       -5.87      5.87 o 
   3  -9   2        1.73       -6.38      6.38 o 
   4  -9   2       26.18       12.45      8.02 o 
   5  -9   2       28.55       33.38      8.76 o 
 -12  -8   2        1.81        6.11     11.72 o 
 -11  -8   2       84.50       44.65     12.25 o 
 -10  -8   2       66.83       83.60     13.86 o 
  -9  -8   2      173.36      176.21     15.97 o 
  -8  -8   2       10.93        1.10      9.02 o 
  -7  -8   2      124.53      155.53     14.32 o 
  -6  -8   2        0.03        1.24      8.27 o 
  -5  -8   2       81.89       91.93     10.34 o 
  -4  -8   2      464.48      421.64     16.31 o 
  -3  -8   2      106.37      101.23      9.12 o 
  -2  -8   2      378.35      330.32      8.85 o 
  -1  -8   2        2.69        0.81      4.37 o 
   0  -8   2      417.16      405.17     14.57 o 
   1  -8   2      528.32      466.74     16.19 o 
   2  -8   2       40.17       30.59      6.97 o 
   3  -8   2        5.25        5.42      6.01 o 
   4  -8   2       38.79       26.39      7.72 o 
   5  -8   2        1.73        6.48      6.97 o 
   6  -8   2       74.13       86.83     11.56 o 
 -12  -7   2        2.56       -6.70     11.30 o 
 -11  -7   2        0.79       -6.89     10.04 o 
 -10  -7   2        0.36       -4.18      9.71 o 
  -9  -7   2       18.52        7.66      9.89 o 
  -8  -7   2      101.56      124.78     13.33 o 
  -7  -7   2      273.07      282.32     16.62 o 
  -6  -7   2        7.58       16.82      8.35 o 
  -5  -7   2      415.53      381.60     15.72 o 
  -4  -7   2      694.66      637.41     19.20 o 
  -3  -7   2       39.12       46.40      6.95 o 
  -2  -7   2      296.92      237.40      7.05 o 
  -1  -7   2       81.20       89.10      6.58 o 
   0  -7   2       51.52       43.01      5.95 o 
   1  -7   2     1333.08     1249.21     27.36 o 
   2  -7   2      640.15      582.74     18.34 o 
   3  -7   2      176.41      151.21     11.15 o 
   4  -7   2       10.10        4.06      6.34 o 
   5  -7   2       56.43       68.04      9.22 o 
   6  -7   2        6.57       12.90      7.48 o 
   7  -7   2        0.72       -6.05      7.48 o 
 -12  -6   2        5.13        9.28     11.23 o 
 -11  -6   2       20.75       15.09     10.60 o 
 -10  -6   2       72.26       74.46     12.31 o 
  -9  -6   2      550.79      488.05     21.35 o 
  -8  -6   2      410.54      372.34     18.97 o 
  -7  -6   2       12.82       17.57      8.47 o 
  -6  -6   2        5.57       20.76      8.21 o 
  -5  -6   2       20.43       13.75      6.66 o 
  -4  -6   2      110.60      118.09      9.51 o 
  -3  -6   2      369.74      232.91     11.22 o 
  -2  -6   2       46.74       34.19      3.21 o 
  -1  -6   2      108.48       80.71      6.32 o 
   0  -6   2      111.03      101.88      7.50 o 
   1  -6   2      229.15      223.14     10.34 o 
   2  -6   2      118.95      117.97      9.53 o 
   3  -6   2      105.16      114.56      9.67 o 
   4  -6   2      171.73      161.02     11.48 o 
   5  -6   2       12.05        5.30      6.46 o 
   6  -6   2       56.36       29.72      8.15 o 
   7  -6   2      612.87      630.65     23.46 o 
 -12  -5   2       27.82       16.62     11.52 o 
 -11  -5   2       52.12       68.16     12.94 o 
 -10  -5   2        0.49        3.17      9.16 o 
  -9  -5   2       55.38       78.36     11.64 o 
  -8  -5   2      192.28      185.32     15.70 o 
  -7  -5   2       25.71       19.48      8.53 o 
  -6  -5   2      429.41      374.86     16.09 o 
  -5  -5   2      366.24      313.77     13.73 o 
  -4  -5   2      996.85      969.63     22.87 o 
  -3  -5   2     2869.89     2538.19     45.87 o 
  -2  -5   2     2983.68     2789.71     32.46 o 
  -1  -5   2        3.52        0.91      2.68 o 
   0  -5   2       30.81       38.94      4.61 o 
   1  -5   2        0.05       -1.83      3.51 o 
   2  -5   2      324.30      317.87     12.03 o 
   3  -5   2      357.47      378.94     14.08 o 
   4  -5   2      641.71      625.97     19.28 o 
   5  -5   2       65.27       69.13      8.80 o 
   6  -5   2      361.25      376.60     16.62 o 
   7  -5   2      200.83      214.43     14.67 o 
   8  -5   2      188.32      174.28     15.13 o 
 -12  -4   2       11.99       15.28     10.71 o 
 -11  -4   2        7.34       14.89     10.62 o 
 -10  -4   2       46.11       48.35     11.56 o 
  -9  -4   2      417.66      397.39     19.91 o 
  -8  -4   2       17.55       27.53      9.45 o 
  -7  -4   2       52.31       37.36      9.14 o 
  -6  -4   2       48.90       60.26      5.81 o 
  -5  -4   2       70.73       82.95      8.17 o 
  -4  -4   2      178.71      246.55     11.13 o 
  -3  -4   2     1121.41     1063.81     22.79 o 
  -2  -4   2      143.16      124.42      8.28 o 
  -1  -4   2      147.17      134.48      4.67 o 
   0  -4   2      164.01      165.39      7.03 o 
   1  -4   2       95.01       98.79      6.56 o 
   2  -4   2      497.41      562.98     15.05 o 
   3  -4   2      303.34      319.05     12.01 o 
   4  -4   2       12.94       -5.06      5.06 o 
   5  -4   2        5.57       -4.23      5.71 o 
   6  -4   2       30.41       36.20      7.76 o 
   7  -4   2       41.34       37.14      8.69 o 
   8  -4   2      255.75      238.68     15.46 o 
   9  -4   2        0.09       -7.50      8.04 o 
 -12  -3   2        0.23        2.44      9.85 o 
 -11  -3   2       42.30       40.47     11.66 o 
 -10  -3   2      112.80      144.97     14.30 o 
  -9  -3   2      109.03      123.76     12.96 o 
  -8  -3   2      848.13      846.60     16.71 o 
  -7  -3   2      360.78      331.47     11.93 o 
  -6  -3   2       93.27      120.36      5.36 o 
  -5  -3   2     1650.23     1726.88     50.28 o 
  -4  -3   2      833.62      740.67     18.28 o 
  -3  -3   2      105.43      119.39      7.56 o 
  -2  -3   2      554.28      555.71     17.20 o 
  -1  -3   2     1379.85     1345.24     18.69 o 
   0  -3   2      236.15      242.69      7.64 o 
   1  -3   2      116.14      122.83      6.40 o 
   2  -3   2     1561.83     1777.30     31.63 o 
   3  -3   2      170.27      155.64      8.57 o 
   4  -3   2      242.04      263.43     11.03 o 
   5  -3   2        8.82       10.81      5.77 o 
   6  -3   2        2.59        6.54      6.05 o 
   7  -3   2      201.59      200.35     12.60 o 
   8  -3   2      533.34      512.64     19.87 o 
   9  -3   2       15.74       11.62      8.47 o 
  10  -3   2        2.02       -4.53      8.92 o 
 -12  -2   2      232.10      288.96     19.12 o 
 -11  -2   2       94.63       97.41     13.23 o 
 -10  -2   2       42.60       40.35     10.81 o 
  -9  -2   2      232.54      265.03      9.77 o 
  -8  -2   2      164.44      150.48     13.59 o 
  -7  -2   2      281.49      290.45      9.18 o 
  -6  -2   2      201.84      180.61     10.01 o 
  -5  -2   2        4.46        0.00      2.36 o 
  -4  -2   2      378.44      392.36      7.43 o 
  -3  -2   2       20.37       20.91      2.11 o 
  -2  -2   2      148.65      127.38      3.74 o 
  -1  -2   2     1505.05     1607.79     29.89 o 
   0  -2   2     1163.59     1242.89     21.17 o 
   1  -2   2     2122.27     2206.32     35.49 o 
   2  -2   2      136.36      143.32      6.74 o 
   3  -2   2      419.74      451.73     12.53 o 
   4  -2   2      922.23     1112.63     23.59 o 
   5  -2   2      113.79      120.62      6.82 o 
   6  -2   2       76.96       87.83     10.27 o 
   7  -2   2      210.99      216.45      9.70 o 
   8  -2   2       61.28       61.41      6.89 o 
   9  -2   2        2.33       -0.63      5.23 o 
  10  -2   2        0.40        1.20      9.41 o 
 -11  -1   2       98.63      103.67     13.98 o 
 -10  -1   2      177.94      172.47     14.99 o 
  -9  -1   2      164.16      166.62      8.44 o 
  -8  -1   2     1500.46     1536.77     38.31 o 
  -7  -1   2       23.36       10.05      4.30 o 
  -6  -1   2     1016.97      981.64     16.10 o 
  -5  -1   2      627.62      612.13     11.23 o 
  -4  -1   2        0.21       -2.15      2.36 o 
  -3  -1   2      476.48      427.72      7.50 o 
  -2  -1   2      270.84      224.92      4.84 o 
  -1  -1   2       83.53       72.87      3.48 o 
   0  -1   2     1122.22     1258.59     20.68 o 
   1  -1   2     1622.08     2053.75     32.61 o 
   2  -1   2      310.58      399.13     10.38 o 
   3  -1   2     5497.37     6660.26    122.84 o 
   4  -1   2      190.91      180.25      6.51 o 
   5  -1   2      442.65      435.80     10.40 o 
   6  -1   2        2.39        3.83      3.89 o 
   7  -1   2      171.44      177.60     15.95 o 
   8  -1   2       19.16       34.89      6.07 o 
   9  -1   2      271.70      271.91     11.19 o 
  10  -1   2      129.42      142.76      9.87 o 
  11  -1   2        5.60        2.02      6.57 o 
 -11   0   2       12.90       19.94      5.52 o 
 -10   0   2        2.51        9.33      4.85 o 
  -9   0   2        2.61       -4.82      5.81 o 
  -8   0   2      429.58      434.48     19.89 o 
  -7   0   2      890.29      854.16     33.23 o 
  -6   0   2      690.16      631.63     15.13 o 
  -5   0   2      226.95      214.26      7.07 o 
  -4   0   2      642.97      632.70     10.95 o 
  -3   0   2     2988.64     3032.27     34.69 o 
  -2   0   2       68.87       76.27      3.85 o 
  -1   0   2     7022.26     7139.90     75.20 o 
   0   0   2     5241.60     5666.15     60.26 o 
   1   0   2     1431.50     1825.60     21.25 o 
   2   0   2     3654.82     4731.33     42.66 o 
   3   0   2     3765.36     4590.56     42.13 o 
   4   0   2       19.37       29.83      2.50 o 
   5   0   2      583.49      621.43      9.56 o 
   6   0   2      217.17      234.81      9.39 o 
   7   0   2      251.13      234.42      9.38 o 
   8   0   2      266.67      264.90     10.65 o 
   9   0   2      811.81      782.70     22.15 o 
  10   0   2       29.26       28.55      9.66 o 
  11   0   2       58.06       53.56      7.94 o 
 -11   1   2        3.72        9.55      7.68 o 
 -10   1   2       15.64       12.49      5.38 o 
  -9   1   2       50.06       54.67      6.59 o 
  -8   1   2      169.22      160.71      8.63 o 
  -7   1   2       47.78       45.79      5.98 o 
  -6   1   2        2.79       -3.68      3.68 o 
  -5   1   2      264.76      226.52      8.39 o 
  -4   1   2       39.70       45.36      7.90 o 
  -3   1   2      268.19      259.17      6.50 o 
  -2   1   2     1636.11     1617.22     19.77 o 
  -1   1   2      885.03      813.74      9.07 o 
   0   1   2       78.81       87.60      3.00 o 
   1   1   2     5305.40     6422.94     71.79 o 
   2   1   2       78.86       89.07      7.97 o 
   3   1   2      100.01      110.52      3.77 o 
   4   1   2      200.65      223.43      5.13 o 
   5   1   2     1127.08     1205.09     14.41 o 
   6   1   2      371.35      372.94      7.63 o 
   7   1   2       68.17       60.53      6.41 o 
   8   1   2        3.57        1.65      4.94 o 
   9   1   2        0.83        2.07      5.23 o 
  10   1   2       57.39       58.83      7.26 o 
  11   1   2       16.12       -1.52      5.63 o 
 -10   2   2       16.35       12.38      5.54 o 
  -9   2   2      121.01      116.28      9.82 o 
  -8   2   2      211.76      201.57     12.04 o 
  -7   2   2       12.49        9.53      7.70 o 
  -6   2   2       42.41       33.12     10.68 o 
  -5   2   2      259.97      245.56      8.21 o 
  -4   2   2      853.87      767.31     13.43 o 
  -3   2   2     3776.25     4079.49     86.93 o 
  -2   2   2     1816.85     1776.58     22.05 o 
  -1   2   2     1587.55     1796.37     34.10 o 
   0   2   2     2143.71     2215.97     25.11 o 
   1   2   2      743.60      809.01     24.00 o 
   2   2   2     1779.96     2023.77     24.65 o 
   3   2   2      571.79      704.38      8.66 o 
   4   2   2      413.14      405.72     10.61 o 
   5   2   2     2568.95     3067.49     30.99 o 
   6   2   2      186.61      191.20      6.78 o 
   7   2   2       51.78       60.24      4.28 o 
   8   2   2      382.09      392.97     11.52 o 
   9   2   2      146.99      147.80     10.93 o 
  10   2   2      107.87      106.14      8.47 o 
  11   2   2        2.16        4.90      8.86 o 
  12   2   2       24.09       19.46     10.83 o 
 -10   3   2        0.08        5.44      8.48 o 
  -9   3   2       12.67       20.96      5.73 o 
  -8   3   2      174.22      169.36     20.37 o 
  -7   3   2        0.09       -5.55      5.55 o 
  -6   3   2      416.25      363.10     23.19 o 
  -5   3   2       17.11       26.99      4.70 o 
  -4   3   2      367.33      369.99      9.38 o 
  -3   3   2      870.47      997.88     23.72 o 
  -2   3   2     1613.57     1675.08     21.79 o 
  -1   3   2      505.88      526.98     11.95 o 
   0   3   2        3.18       -1.26      1.46 o 
   1   3   2        4.50        4.35      1.31 o 
   2   3   2        6.33        3.94      1.42 o 
   3   3   2     1043.77     1114.54     11.87 o 
   4   3   2      119.97      116.52      5.36 o 
   5   3   2     2693.45     3261.37     31.44 o 
   6   3   2      225.84      261.69      6.31 o 
   7   3   2        2.86       -2.76      2.76 o 
   8   3   2      386.93      391.47      9.02 o 
   9   3   2       91.52       90.27      7.29 o 
  10   3   2       92.16      108.22     13.59 o 
  11   3   2       16.00       11.30      9.73 o 
  12   3   2        4.80       11.68     10.14 o 
  -9   4   2        0.31       -3.23      7.09 o 
  -8   4   2       29.50       32.23      6.06 o 
  -7   4   2      104.51      118.04      8.01 o 
  -6   4   2      147.13      151.91      8.08 o 
  -5   4   2        0.00       -1.64      5.35 o 
  -4   4   2      135.72      123.68      8.09 o 
  -3   4   2      841.72      836.42     19.32 o 
  -2   4   2       36.07       29.44      4.43 o 
  -1   4   2       78.89       72.77      5.49 o 
   0   4   2      454.36      415.71     10.24 o 
   1   4   2      402.58      395.86      9.18 o 
   2   4   2       41.79       45.10      2.24 o 
   3   4   2      589.48      557.22      7.22 o 
   4   4   2      505.25      498.97      7.03 o 
   5   4   2       46.45       58.78      3.80 o 
   6   4   2        0.63        1.71      2.21 o 
   7   4   2      114.71      130.51      6.15 o 
   8   4   2      235.88      222.96      9.63 o 
   9   4   2        3.52        0.95      9.20 o 
  10   4   2        0.07        4.73      9.26 o 
  11   4   2      124.75      129.25     14.48 o 
  12   4   2        6.70       12.17     10.16 o 
  -8   5   2       20.70       34.86      8.76 o 
  -7   5   2      196.03      178.12     13.67 o 
  -5   5   2        4.34        3.70      5.32 o 
  -4   5   2        1.52       -0.93      4.45 o 
  -3   5   2       56.79       51.09      6.28 o 
  -2   5   2        0.05        4.45      3.86 o 
  -1   5   2      408.93      341.50     10.58 o 
   0   5   2      660.39      575.92     13.49 o 
   1   5   2        0.05       -1.50      2.38 o 
   2   5   2      944.64      962.83     19.71 o 
   3   5   2      739.58      769.26     10.76 o 
   4   5   2       19.23       20.96      3.20 o 
   5   5   2      216.84      202.89      7.06 o 
   6   5   2      232.44      195.93      8.60 o 
   7   5   2      152.17      148.31      7.85 o 
   8   5   2      896.26      805.06     20.60 o 
   9   5   2      636.35      617.73     35.16 o 
  10   5   2        4.11        7.72      9.26 o 
  11   5   2        6.90       -0.61      9.49 o 
  12   5   2       54.64       76.41     12.94 o 
  -8   6   2        9.20       18.73      9.32 o 
  -7   6   2       90.05       94.00     11.86 o 
  -6   6   2        0.67        0.47      5.61 o 
  -4   6   2       24.49       26.80      6.14 o 
  -3   6   2       10.45       19.30      5.79 o 
  -2   6   2      200.51      175.63      9.47 o 
  -1   6   2      918.49      866.32     19.77 o 
   0   6   2      162.45      141.43      7.37 o 
   1   6   2       61.39       58.75      5.06 o 
   2   6   2     1350.83     1504.87     19.18 o 
   3   6   2      183.85      195.12      5.25 o 
   4   6   2      617.86      540.00     15.20 o 
   5   6   2     1355.16     1375.94     20.72 o 
   6   6   2        1.66       -0.09      3.43 o 
   7   6   2       27.06       20.04      4.71 o 
   8   6   2       50.39       53.35      6.17 o 
   9   6   2       74.54       74.62      6.91 o 
  10   6   2      349.70      327.97     18.61 o 
  11   6   2      240.78      242.63     18.14 o 
  12   6   2       38.53       27.38     11.23 o 
  -7   7   2        0.79        4.08      6.38 o 
  -6   7   2       33.58       41.06      8.37 o 
  -5   7   2       80.80       88.51      9.91 o 
  -3   7   2       17.52        7.64      5.49 o 
  -2   7   2      663.38      603.89     17.43 o 
  -1   7   2      220.23      227.55     10.48 o 
   0   7   2      167.88      159.27      8.43 o 
   1   7   2       35.74       55.83      5.46 o 
   2   7   2      394.55      386.74      8.26 o 
   3   7   2      584.34      588.71      9.99 o 
   4   7   2      661.04      588.78     16.98 o 
   5   7   2      403.90      381.05     14.44 o 
   6   7   2       72.57       80.53      6.16 o 
   7   7   2      199.60      174.65      8.69 o 
   8   7   2       54.46       42.98      5.99 o 
   9   7   2       28.26       27.41      7.88 o 
  10   7   2       23.98       21.28      5.52 o 
  11   7   2      222.64      211.50     17.25 o 
  12   7   2       10.56        4.29     10.24 o 
  -6   8   2       56.80       75.92     10.50 o 
  -5   8   2        0.19        8.80      5.89 o 
  -4   8   2       56.16       85.49      9.83 o 
  -2   8   2        0.49       -4.55      4.55 o 
  -1   8   2       22.43       20.95      6.64 o 
   0   8   2        5.50        7.64      4.98 o 
   1   8   2       33.93       38.66      5.67 o 
   2   8   2       17.31       25.04      3.70 o 
   3   8   2      138.67      124.55     10.93 o 
   4   8   2      342.62      357.02     14.42 o 
   5   8   2        8.08       13.67      7.33 o 
   6   8   2      286.09      262.80     17.62 o 
   7   8   2       65.05       74.26     11.60 o 
   8   8   2       50.85       51.22      6.40 o 
   9   8   2      272.07      236.38     10.43 o 
  10   8   2      336.34      322.27     11.88 o 
  11   8   2       33.93       38.92     11.70 o 
  12   8   2        7.26       14.77     10.93 o 
  -4   9   2       31.77       63.32      9.57 o 
  -3   9   2        5.69        7.11      6.50 o 
   0   9   2     1293.71     1333.29     28.56 o 
   1   9   2        7.57       -1.79      4.92 o 
   2   9   2       35.48       27.94      4.43 o 
   3   9   2      114.26      106.29      9.49 o 
   4   9   2       17.12       13.57      7.15 o 
   5   9   2      135.84      131.85     11.86 o 
   6   9   2      121.55      137.60     12.31 o 
   7   9   2       17.30       18.00      5.50 o 
   8   9   2       69.15       68.36     10.69 o 
   9   9   2      210.68      189.59     10.17 o 
  10   9   2       93.88       92.66      8.11 o 
  11   9   2        3.14       -5.75      6.64 o 
  12   9   2       32.96       29.31     12.92 o 
  -4  10   2        0.37       20.66      7.68 o 
  -3  10   2        6.59       41.20      8.07 o 
  -2  10   2       27.72       52.92      8.57 o 
  -1  10   2       71.65      104.05      9.93 o 
   2  10   2        6.00        1.65      6.46 o 
   3  10   2        0.21       -5.85      5.85 o 
   4  10   2        7.76       17.39      7.58 o 
   5  10   2       35.19       52.17      9.43 o 
   6  10   2      103.73      106.33     11.58 o 
   7  10   2       42.91       36.59      6.13 o 
   8  10   2       32.05       15.47      8.50 o 
   9  10   2       34.91       34.42      6.34 o 
  10  10   2       26.98       16.09      6.07 o 
  11  10   2       98.56      123.01     27.74 o 
  12  10   2       14.27       24.44     12.51 o 
  -2  11   2      134.20      208.31     14.10 o 
  -1  11   2       61.81      108.95     10.22 o 
   1  11   2      460.94      494.41     18.99 o 
   2  11   2       39.13       37.99      8.31 o 
   3  11   2        0.18       -6.30      6.30 o 
   4  11   2      412.57      419.59     16.98 o 
   5  11   2      271.35      266.94     15.62 o 
   6  11   2        1.34        3.68      8.25 o 
   7  11   2       75.48      101.21      8.03 o 
   8  11   2       11.98       15.64      8.09 o 
   9  11   2      118.09      108.38      8.75 o 
  10  11   2      290.71      287.44     12.64 o 
  11  11   2       28.41       27.99      7.76 o 
   7  12   2      150.79      182.19     13.77 o 
   8  12   2       38.89       48.43      9.22 o 
   9  12   2       16.71       34.31      8.15 o 
  10  12   2       38.38       34.72      8.78 o 
   7  13   2       19.92       42.13      9.61 o 
   9  13   2       18.90       34.25      8.31 o 
  -8 -13   3        1.62       11.95     11.05 o 
  -7 -13   3        0.21       -8.65      8.82 o 
  -6 -13   3       40.39       66.33     11.90 o 
  -5 -13   3        3.06       -5.20      7.86 o 
  -4 -13   3        0.63       -1.36      7.58 o 
  -3 -13   3       67.41       65.76     10.40 o 
  -9 -12   3       33.18       48.66     13.41 o 
  -8 -12   3        1.01       -1.28     10.52 o 
  -7 -12   3        0.00       -0.69      9.28 o 
  -6 -12   3       71.79       83.56     12.21 o 
  -5 -12   3       63.56       55.34     10.16 o 
  -4 -12   3       28.28       16.19      7.92 o 
  -3 -12   3        2.34       -6.97      6.97 o 
  -2 -12   3        1.80       -1.71      7.15 o 
  -1 -12   3        3.38       14.40      7.31 o 
   0 -12   3        2.20       10.69      7.03 o 
 -10 -11   3       14.69       22.61     13.00 o 
  -9 -11   3        0.47       -9.08     10.42 o 
  -8 -11   3       15.83       27.14     11.07 o 
  -7 -11   3       21.65       15.28      9.77 o 
  -6 -11   3       99.02      111.67     12.98 o 
  -5 -11   3       71.08       66.49     10.46 o 
  -4 -11   3        1.58        7.62      7.25 o 
  -3 -11   3       21.64       25.01      7.80 o 
  -2 -11   3       33.29       20.66      7.92 o 
  -1 -11   3        2.82        6.85      6.66 o 
   0 -11   3      108.68      131.97     11.36 o 
   2 -11   3        1.81       -0.10      7.01 o 
 -11 -10   3       13.92       17.29     12.98 o 
 -10 -10   3       74.09       97.39     14.95 o 
  -9 -10   3        0.00        6.76     10.18 o 
  -8 -10   3        6.25       -0.95     10.38 o 
  -7 -10   3       31.63       19.36     10.04 o 
  -6 -10   3      387.77      393.71     18.36 o 
  -5 -10   3       83.39       71.10     10.42 o 
  -4 -10   3      145.48      154.62     12.05 o 
  -3 -10   3       13.52        5.30      6.46 o 
  -2 -10   3       47.85       56.68      8.90 o 
  -1 -10   3      155.31      140.40     11.56 o 
   1 -10   3       36.09       30.01      7.48 o 
   2 -10   3       39.23       35.02      8.39 o 
   3 -10   3        2.97       -0.47      6.93 o 
 -11  -9   3       20.95        1.32     11.86 o 
 -10  -9   3       61.86       56.48     13.04 o 
  -9  -9   3        4.20        4.51     10.32 o 
  -8  -9   3       32.08       23.20     10.60 o 
  -7  -9   3        1.00       -0.14      8.67 o 
  -6  -9   3      145.38      167.93     13.77 o 
  -5  -9   3        5.88       10.22      7.98 o 
  -4  -9   3      508.26      510.28     18.93 o 
  -3  -9   3       65.91       46.03      8.31 o 
  -2  -9   3        8.30        0.04      6.62 o 
  -1  -9   3      322.15      278.47      9.45 o 
   0  -9   3        7.32        0.37      5.20 o 
   1  -9   3        6.79        2.28      5.83 o 
   2  -9   3      500.22      499.35     18.67 o 
   3  -9   3       85.95       94.85     10.26 o 
   4  -9   3        0.65        0.14      7.07 o 
 -12  -8   3        2.08       -3.56     11.52 o 
 -11  -8   3        3.17        1.54     11.36 o 
 -10  -8   3       10.46        9.59     11.11 o 
  -9  -8   3        8.28       13.73     10.26 o 
  -8  -8   3       18.34       19.93      9.87 o 
  -7  -8   3       47.37       52.25     11.54 o 
  -6  -8   3      391.60      384.75     18.32 o 
  -5  -8   3       43.96       48.70      9.08 o 
  -4  -8   3       36.22       44.88      8.27 o 
  -3  -8   3      236.96      224.69     12.70 o 
  -2  -8   3       13.28       16.49      8.20 o 
  -1  -8   3       57.64       65.46      6.01 o 
   0  -8   3      292.65      264.61     12.58 o 
   1  -8   3      274.92      267.53     12.90 o 
   2  -8   3      118.15      127.05     10.34 o 
   3  -8   3       38.57       42.32      7.82 o 
   4  -8   3       12.36        7.46      6.83 o 
   5  -8   3      125.74      158.01     12.66 o 
 -12  -7   3       47.93       49.26     13.65 o 
 -11  -7   3       51.02       57.55     12.25 o 
 -10  -7   3      253.84      248.15     17.86 o 
  -9  -7   3      412.00      407.10     20.40 o 
  -8  -7   3       12.00       14.99      9.81 o 
  -7  -7   3       79.74       91.74     12.07 o 
  -6  -7   3     1112.05     1083.60     29.52 o 
  -5  -7   3       96.55       95.68      9.81 o 
  -4  -7   3      327.28      320.62     14.32 o 
  -3  -7   3      152.66      129.46     11.06 o 
  -2  -7   3       19.28       16.16      3.60 o 
  -1  -7   3      224.05      205.98     13.14 o 
   0  -7   3      204.03      179.99     10.20 o 
   1  -7   3       14.55       14.81      5.91 o 
   2  -7   3       29.75       27.83      6.99 o 
   3  -7   3      101.93       94.93      9.16 o 
   4  -7   3        4.25       -0.22      5.87 o 
   5  -7   3        0.16        2.95      6.52 o 
   6  -7   3      242.36      278.97     15.76 o 
 -12  -6   3        0.01       14.20     11.44 o 
 -11  -6   3       37.74       28.48     11.44 o 
 -10  -6   3        0.22       -8.04      8.74 o 
  -9  -6   3       10.03       10.67      9.81 o 
  -8  -6   3        6.32        1.12      9.53 o 
  -7  -6   3      196.57      226.31     15.78 o 
  -6  -6   3      257.18      260.95     14.73 o 
  -5  -6   3      251.34      225.91     13.16 o 
  -4  -6   3     1133.68     1020.23     25.19 o 
  -3  -6   3      409.01      354.67      7.83 o 
  -2  -6   3       13.36       13.75      3.05 o 
  -1  -6   3       56.62       32.59      3.76 o 
   0  -6   3      193.83      184.32      9.20 o 
   1  -6   3       27.16       19.52      5.59 o 
   2  -6   3      274.68      252.72     11.86 o 
   3  -6   3       54.92       42.38      7.35 o 
   4  -6   3        0.10       10.87      5.99 o 
   5  -6   3       61.58       59.44      8.65 o 
   6  -6   3      132.84      127.64     11.01 o 
   7  -6   3       25.52       37.46      9.53 o 
 -12  -5   3       46.66       41.50     12.31 o 
 -11  -5   3      132.27      169.90     16.39 o 
 -10  -5   3      510.87      492.87     22.37 o 
  -9  -5   3       34.56       39.90      9.75 o 
  -8  -5   3      202.03      187.90     15.48 o 
  -7  -5   3       20.70       18.32      8.39 o 
  -6  -5   3       65.58       70.66      9.20 o 
  -5  -5   3      323.04      253.72     12.92 o 
  -4  -5   3     1327.54     1197.97     26.82 o 
  -3  -5   3      434.74      375.17     15.09 o 
  -2  -5   3        7.00        6.09      2.75 o 
  -1  -5   3     1596.73     1632.78     21.58 o 
   0  -5   3        0.01        5.44      3.58 o 
   1  -5   3     1250.49     1260.16     25.98 o 
   2  -5   3     1123.52     1131.11     25.03 o 
   3  -5   3      109.10       92.31      8.37 o 
   4  -5   3        1.56       -3.41      5.38 o 
   5  -5   3      101.04      108.97      9.83 o 
   6  -5   3       18.76       16.66      7.27 o 
   7  -5   3      126.28      114.94     12.25 o 
   8  -5   3        1.50       -3.47      8.49 o 
 -12  -4   3        0.01       10.93      9.51 o 
 -11  -4   3       56.01       66.11     11.86 o 
 -10  -4   3       35.09       31.71     10.56 o 
  -9  -4   3      107.53      107.59     12.29 o 
  -8  -4   3      200.04      154.62     14.18 o 
  -7  -4   3       43.58       28.28      8.63 o 
  -6  -4   3      757.89      720.40     21.43 o 
  -5  -4   3     2214.20     2212.01     43.01 o 
  -4  -4   3        0.01        1.51      2.02 o 
  -3  -4   3      578.43      507.56      8.57 o 
  -2  -4   3     2447.56     2446.69     28.78 o 
  -1  -4   3      233.52      246.99      6.37 o 
   0  -4   3      319.16      367.30     10.97 o 
   1  -4   3     3154.03     3309.97     53.65 o 
   2  -4   3      468.73      492.08     14.53 o 
   3  -4   3        6.29        4.71      4.59 o 
   4  -4   3        4.18        0.67      5.26 o 
   5  -4   3       42.46       41.65      7.33 o 
   6  -4   3        0.01       -5.26      5.26 o 
   7  -4   3     1143.19     1104.56     29.50 o 
   8  -4   3      126.47      112.79     12.62 o 
   9  -4   3        0.16       -6.09      8.29 o 
 -12  -3   3       17.28       38.23     10.87 o 
 -11  -3   3        1.79        8.92      9.32 o 
 -10  -3   3       36.26       49.91     11.40 o 
  -9  -3   3      451.50      499.19     21.15 o 
  -8  -3   3       78.78       92.90     11.56 o 
  -7  -3   3      108.63      128.06      6.44 o 
  -6  -3   3       34.26       41.91      4.03 o 
  -5  -3   3        9.41        1.75      2.30 o 
  -4  -3   3       28.74       21.77      2.63 o 
  -3  -3   3     1180.97     1108.78     14.71 o 
  -2  -3   3     2186.25     2197.46     25.81 o 
  -1  -3   3      268.52      260.71      6.16 o 
   0  -3   3      303.03      309.24      9.26 o 
   1  -3   3       31.56       36.49      4.41 o 
   2  -3   3      124.59      111.55      7.42 o 
   3  -3   3     1405.08     1500.57     29.48 o 
   4  -3   3        7.41        6.64      4.53 o 
   5  -3   3       15.42       26.23      5.93 o 
   6  -3   3       79.97       85.28      8.92 o 
   7  -3   3       38.53       47.21      8.29 o 
   8  -3   3        6.86        7.58      7.86 o 
   9  -3   3       16.30       10.14      8.80 o 
 -11  -2   3       79.40      109.19     13.12 o 
 -10  -2   3      236.52      239.13     16.52 o 
  -9  -2   3       20.24       26.35      8.90 o 
  -8  -2   3       66.76       67.44      9.14 o 
  -7  -2   3      448.38      420.78     18.75 o 
  -6  -2   3      140.88      163.30      9.03 o 
  -5  -2   3       10.51        6.11      2.71 o 
  -4  -2   3      147.06      120.72      6.29 o 
  -3  -2   3      208.13      179.64      4.93 o 
  -2  -2   3       64.56       54.03      3.13 o 
  -1  -2   3     5465.97     5494.07     59.19 o 
   0  -2   3     1542.97     1675.54     28.14 o 
   1  -2   3       12.85       21.21      3.45 o 
   2  -2   3      320.96      358.00     10.81 o 
   3  -2   3       17.86       23.24      4.51 o 
   4  -2   3        0.19        6.20      4.04 o 
   5  -2   3       89.24       75.43      7.46 o 
   6  -2   3       52.57       54.69      7.66 o 
   7  -2   3       43.43       35.25      7.84 o 
   8  -2   3       37.01       51.66      8.78 o 
   9  -2   3      175.29      172.84     13.45 o 
  10  -2   3       21.97       19.36      9.16 o 
 -11  -1   3       61.93       82.24     12.11 o 
 -10  -1   3       35.19       41.02     10.89 o 
  -9  -1   3       63.98       80.29     11.82 o 
  -8  -1   3      816.60      798.59     16.54 o 
  -7  -1   3        4.09       -0.69      5.66 o 
  -6  -1   3      157.71      144.16      6.70 o 
  -5  -1   3      576.29      618.58     11.44 o 
  -4  -1   3     1152.58     1234.36     17.09 o 
  -3  -1   3        4.81        3.20      2.05 o 
  -2  -1   3     1641.42     1755.47     20.97 o 
  -1  -1   3       23.65       34.96      2.48 o 
   0  -1   3     7608.17     8660.13    124.47 o 
   1  -1   3     1013.69     1182.86     21.43 o 
   2  -1   3      494.77      551.32     13.25 o 
   3  -1   3      254.41      302.09     10.08 o 
   4  -1   3       14.07       19.06      3.34 o 
   5  -1   3      691.66      774.75     14.57 o 
   6  -1   3       73.48       87.95      7.10 o 
   7  -1   3        0.40        0.82      4.84 o 
   8  -1   3      984.35      982.78     20.39 o 
   9  -1   3        4.02        2.12      5.20 o 
  10  -1   3        9.22        4.66      5.78 o 
 -11   0   3        0.07        4.96      8.21 o 
 -10   0   3        0.00       -1.04      4.31 o 
  -9   0   3      162.79      165.18     14.51 o 
  -8   0   3       38.45       34.84      5.97 o 
  -7   0   3     1180.78     1056.20     18.67 o 
  -6   0   3      140.68      144.57      9.05 o 
  -5   0   3       55.60       46.48      4.21 o 
  -4   0   3      136.34      123.81      5.42 o 
  -3   0   3      606.38      565.00      9.57 o 
  -2   0   3      105.47       93.04      3.96 o 
  -1   0   3      121.35      109.46      3.96 o 
   0   0   3     6768.07     7470.96    127.65 o 
   1   0   3     5930.41     7150.63     76.60 o 
   2   0   3      234.70      249.73      6.31 o 
   3   0   3      167.02      195.21      4.94 o 
   4   0   3     1167.13     1378.50     15.96 o 
   5   0   3      540.13      608.41     12.06 o 
   6   0   3       10.54       19.32      4.21 o 
   7   0   3       49.70       61.23      6.20 o 
   8   0   3      255.98      262.86     10.52 o 
   9   0   3       41.49       36.11     13.94 o 
  10   0   3       99.43       89.37      8.86 o 
  11   0   3       69.84       71.12     13.20 o 
 -10   1   3        1.24        4.15      4.83 o 
  -9   1   3      170.76      193.97     15.01 o 
  -8   1   3      268.63      253.27     10.15 o 
  -7   1   3       86.84       67.01      6.46 o 
  -6   1   3       92.44       87.51      7.67 o 
  -5   1   3       95.22       94.18      5.70 o 
  -4   1   3       35.24       34.99      3.67 o 
  -3   1   3     3876.44     4008.24     45.53 o 
  -2   1   3     4928.93     5023.22    107.22 o 
  -1   1   3       13.26       10.62      1.75 o 
   0   1   3    17425.84    19907.56    460.66 o 
   1   1   3     2165.59     2384.73     27.55 o 
   2   1   3     2024.95     2562.13     24.35 o 
   3   1   3      807.20      900.23     10.85 o 
   4   1   3      372.56      509.57     28.93 o 
   5   1   3       84.83      111.01      4.75 o 
   6   1   3      699.68      790.80     11.94 o 
   7   1   3      872.65      871.72     13.53 o 
   8   1   3     1209.49     1270.97     22.28 o 
   9   1   3       74.56       79.71      7.40 o 
  10   1   3       11.15       -0.27      5.38 o 
  11   1   3      114.27      121.13     13.43 o 
 -10   2   3       23.65       50.48      6.97 o 
  -9   2   3       39.01       37.59      6.09 o 
  -8   2   3        1.73       -4.54      4.54 o 
  -7   2   3      228.05      218.52      9.15 o 
  -6   2   3       88.29       68.72      6.09 o 
  -5   2   3      183.95      172.24      7.69 o 
  -4   2   3      228.15      266.06      7.86 o 
  -3   2   3     1711.87     1570.01     22.38 o 
  -2   2   3      804.75      831.46      9.90 o 
  -1   2   3     3507.95     3818.00     34.89 o 
   0   2   3      135.96      144.56      4.46 o 
   1   2   3        6.22       13.23      3.73 o 
   2   2   3       66.49       63.61      4.97 o 
   3   2   3     2523.98     3004.97     28.47 o 
   4   2   3        6.87       11.11      2.16 o 
   5   2   3     1931.53     2346.66     24.29 o 
   6   2   3      837.94      945.86     13.02 o 
   7   2   3       78.31       81.87      4.95 o 
   8   2   3      193.12      218.26      9.90 o 
   9   2   3      172.85      173.20      9.48 o 
  10   2   3       84.83       94.54     10.74 o 
  11   2   3       19.60       44.98     11.34 o 
  12   2   3      109.07      141.23     15.40 o 
  -9   3   3       60.95       50.89      7.03 o 
  -8   3   3      128.60      141.09     13.20 o 
  -7   3   3        1.47       -3.77      4.18 o 
  -6   3   3       14.96       11.57      4.73 o 
  -5   3   3        0.92        0.24      3.96 o 
  -4   3   3      177.33      136.26      6.58 o 
  -3   3   3        7.01       12.82      3.13 o 
  -2   3   3      187.06      165.15      4.26 o 
  -1   3   3       25.43       36.08      4.87 o 
   0   3   3       57.42       45.93      2.78 o 
   1   3   3      702.83      766.50     11.11 o 
   2   3   3      573.20      610.82      9.93 o 
   3   3   3     3849.34     4380.73     64.55 o 
   4   3   3      146.38      179.45      4.72 o 
   5   3   3        3.96        9.27      2.48 o 
   6   3   3       42.84       30.29      3.31 o 
   7   3   3        6.65        3.73      3.60 o 
   8   3   3      405.13      424.08      9.61 o 
   9   3   3        6.12        9.01      4.75 o 
  10   3   3        0.98        7.29      9.04 o 
  11   3   3       65.05       93.27     13.65 o 
  12   3   3      214.62      226.80     17.82 o 
  -9   4   3       16.06       23.03      5.94 o 
  -8   4   3      147.65      153.34     13.65 o 
  -7   4   3        9.39        4.80      4.50 o 
  -6   4   3       85.48       76.02      8.88 o 
  -5   4   3       43.14       31.32      5.10 o 
  -4   4   3      287.47      277.76     11.06 o 
  -3   4   3        1.12       -0.65      2.95 o 
  -2   4   3       80.33       49.99      9.60 o 
  -1   4   3       12.99       24.13      2.61 o 
   0   4   3      115.34      118.15      4.34 o 
   1   4   3       43.55       51.81      6.36 o 
   2   4   3      136.61      140.38      3.55 o 
   3   4   3      125.81      125.93      4.42 o 
   4   4   3      274.04      253.67      5.29 o 
   5   4   3       87.83       87.80      4.18 o 
   6   4   3      589.28      582.00      9.40 o 
   7   4   3      241.27      233.97      7.04 o 
   8   4   3      417.91      410.23      9.53 o 
   9   4   3        0.08        9.30      8.76 o 
  10   4   3        4.63        4.33      8.78 o 
  11   4   3        6.10        3.37      9.53 o 
  12   4   3        7.38       17.11     10.18 o 
  -8   5   3      112.72      110.39     12.05 o 
  -6   5   3       15.81        1.81      6.07 o 
  -5   5   3      129.43      111.84      9.26 o 
  -4   5   3        1.71       -3.78      4.75 o 
  -3   5   3      228.47      201.53     10.04 o 
  -2   5   3      712.53      648.44     11.23 o 
  -1   5   3      162.27      137.02      5.10 o 
   0   5   3       44.00       45.92      3.40 o 
   1   5   3       14.24        1.42      2.07 o 
   2   5   3      212.70      231.36      4.73 o 
   3   5   3        1.09        0.11      1.71 o 
   4   5   3     1524.89     1510.02     16.14 o 
   5   5   3       88.67       93.93      3.99 o 
   6   5   3       30.93       35.06      3.18 o 
   7   5   3        0.05       -3.06      4.08 o 
   8   5   3       57.26       50.99      6.54 o 
   9   5   3        5.59       -4.54      4.57 o 
  10   5   3      162.19      145.72     14.46 o 
  11   5   3        0.11       11.84      9.79 o 
  12   5   3        9.80       23.16     10.12 o 
  -7   6   3       25.91       25.01      8.55 o 
  -5   6   3       93.52       76.63      8.57 o 
  -4   6   3        3.62       -3.64      4.81 o 
  -3   6   3      182.85      189.32     10.44 o 
  -2   6   3     1523.88     1544.89     30.84 o 
  -1   6   3       18.87       18.83      3.25 o 
   0   6   3      178.39      152.83      5.86 o 
   1   6   3      246.67      223.08      6.46 o 
   2   6   3     2074.15     2111.16     21.61 o 
   3   6   3     2102.23     2234.03     29.57 o 
   4   6   3      243.50      212.43      4.94 o 
   5   6   3        0.10        0.23      1.96 o 
   6   6   3      674.26      611.04     13.02 o 
   7   6   3       77.59       88.91      6.67 o 
   8   6   3      401.64      370.24     11.78 o 
   9   6   3        5.17        1.81      4.98 o 
  10   6   3        0.02       21.45      9.85 o 
  11   6   3      104.75       96.72     13.59 o 
  12   6   3        0.09        9.81      9.83 o 
  -7   7   3       81.66       97.21     11.56 o 
  -6   7   3        0.86       17.96      6.79 o 
  -5   7   3        0.24       -5.12      5.12 o 
  -4   7   3       73.16       68.83      8.17 o 
  -3   7   3      206.88      181.35     10.56 o 
  -2   7   3       24.74       21.31      6.05 o 
  -1   7   3        0.62        2.28      4.81 o 
   0   7   3      192.22      180.93      9.30 o 
   1   7   3       88.11       88.23      6.79 o 
   2   7   3      529.37      429.45      8.81 o 
   3   7   3      479.07      424.35      7.36 o 
   4   7   3       28.12       27.42      2.66 o 
   5   7   3        7.17       11.72      3.97 o 
   6   7   3      174.73      163.70      8.14 o 
   7   7   3      226.58      228.83      9.60 o 
   8   7   3      566.51      476.59     13.41 o 
   9   7   3      652.65      592.28     20.67 o 
  10   7   3        1.98       -2.06      5.00 o 
  11   7   3        2.21        0.00      9.57 o 
  12   7   3        2.69       -1.56      9.12 o 
  -6   8   3        9.91       33.44      7.96 o 
  -5   8   3        0.22        4.90      6.03 o 
  -4   8   3       93.89       79.23      9.16 o 
  -3   8   3        3.91       -5.06      5.06 o 
  -2   8   3      177.99      138.41      9.49 o 
  -1   8   3     2411.05     2290.32     42.50 o 
   0   8   3      218.62      214.81     10.83 o 
   1   8   3      471.71      476.58     14.08 o 
   2   8   3      314.50      252.53      7.53 o 
   3   8   3        2.41       -1.03      2.93 o 
   4   8   3      210.17      206.04      8.47 o 
   5   8   3      229.39      217.24      8.90 o 
   6   8   3       14.77       13.28      5.65 o 
   7   8   3     1009.33      965.58     18.72 o 
   8   8   3      849.48      808.58     17.45 o 
   9   8   3      446.18      430.50     13.16 o 
  10   8   3       24.42       32.93      6.27 o 
  11   8   3        0.29        4.49      9.75 o 
  12   8   3        2.43        6.87     10.20 o 
  -5   9   3       42.09      102.82     11.70 o 
  -4   9   3        2.33       18.02      6.97 o 
  -3   9   3        5.00       -4.73      5.49 o 
  -2   9   3       80.82       76.91      8.61 o 
  -1   9   3      246.49      257.78     12.15 o 
   0   9   3      290.78      296.48     12.21 o 
   1   9   3       59.35       64.01      7.09 o 
   2   9   3       31.99       34.20      4.65 o 
   3   9   3      171.88      182.94     11.25 o 
   4   9   3      143.60      131.92     10.95 o 
   5   9   3       59.15       53.37      6.99 o 
   6   9   3        1.45        1.02      8.52 o 
   7   9   3      472.62      487.38     13.58 o 
   8   9   3       18.64       18.32      8.90 o 
   9   9   3      196.00      185.83     10.05 o 
  10   9   3      280.18      268.13     28.60 o 
  11   9   3       10.62       11.61      7.33 o 
  -3  10   3       82.66      141.01     12.17 o 
  -1  10   3       39.76       45.81      7.37 o 
   0  10   3      194.81      195.80     10.77 o 
   1  10   3        4.03        1.69      4.51 o 
   2  10   3       10.66        0.71      6.36 o 
   3  10   3      161.21      185.72     12.01 o 
   4  10   3      360.87      329.44     13.04 o 
   5  10   3       11.98        8.46      5.49 o 
   6  10   3       73.11       72.46      9.55 o 
   7  10   3      156.27      125.08     10.67 o 
   8  10   3       93.56       87.92     10.18 o 
   9  10   3       90.44       72.42      9.77 o 
  10  10   3      159.77      167.07     13.65 o 
  11  10   3        3.86        3.15      6.81 o 
  -2  11   3        0.55       36.67      8.65 o 
   4  11   3      116.50      107.55     11.21 o 
   5  11   3       68.74       97.53     11.07 o 
   6  11   3      229.71      238.54     15.13 o 
   7  11   3        0.96        6.07      5.87 o 
   8  11   3       30.26       27.26      7.84 o 
   9  11   3       35.65       27.63      8.13 o 
  10  11   3       12.71       21.35      8.29 o 
  11  11   3       32.65       40.33      9.20 o 
   4  12   3        0.56       11.90      7.44 o 
   5  12   3      105.18      158.30     13.92 o 
   6  12   3        5.34       13.57      8.13 o 
   7  12   3      102.55      115.03     12.09 o 
   8  12   3       32.99       41.36      8.74 o 
   9  12   3        0.12        3.66      7.11 o 
  10  12   3       18.10        6.32      8.09 o 
   3  13   3        0.79       39.05      9.14 o 
   4  13   3       99.07      150.72     14.26 o 
   6  13   3        5.45       21.41      8.76 o 
   7  13   3       29.80       50.91     10.16 o 
   9  13   3       28.19       29.23      9.20 o 
   6  14   3       38.85       60.82     11.56 o 
  -7 -13   4       86.51      105.80     14.36 o 
  -6 -13   4       45.90       66.98     12.41 o 
  -5 -13   4        3.23       -4.79      8.27 o 
  -4 -13   4        5.77       10.08      8.39 o 
  -9 -12   4        0.02      -11.66     11.66 o 
  -8 -12   4        0.11       -9.57      9.57 o 
  -7 -12   4        0.49       -3.37      9.24 o 
  -6 -12   4        1.03       -8.13      8.13 o 
  -5 -12   4       48.72       35.31      9.24 o 
  -4 -12   4        1.34       12.15      7.25 o 
  -3 -12   4        0.32        1.40      7.21 o 
  -2 -12   4        0.61       -3.70      6.85 o 
  -1 -12   4       64.89       81.81     10.99 o 
 -10 -11   4        0.15      -11.34     11.34 o 
  -9 -11   4        1.14      -10.52     10.52 o 
  -8 -11   4        0.00        4.41     10.06 o 
  -7 -11   4        8.54       -2.46      9.06 o 
  -6 -11   4        2.38        6.89      8.55 o 
  -5 -11   4       57.63       60.26     10.28 o 
  -4 -11   4       12.52        5.97      7.37 o 
  -3 -11   4       38.74       29.38      8.55 o 
  -2 -11   4       90.64       77.06      9.79 o 
  -1 -11   4       67.59       80.29      9.89 o 
   0 -11   4        0.16       13.53      6.74 o 
 -11 -10   4       93.88       76.53     15.99 o 
 -10 -10   4        3.06      -11.21     11.21 o 
  -9 -10   4       54.62       47.23     12.31 o 
  -8 -10   4      158.56      192.14     17.17 o 
  -7 -10   4        2.01       -1.56      8.69 o 
  -6 -10   4       57.92       72.69     10.99 o 
  -5 -10   4       41.03       45.95      9.53 o 
  -4 -10   4        2.86        6.18      7.07 o 
  -3 -10   4       54.49       50.89      8.80 o 
  -2 -10   4      265.20      261.60     14.32 o 
  -1 -10   4       22.66       26.37      7.76 o 
   1 -10   4       29.57       29.76      7.66 o 
   2 -10   4        7.84       15.89      6.89 o 
   3 -10   4        3.97       -6.93      6.93 o 
 -11  -9   4       82.32       93.10     15.64 o 
 -10  -9   4      130.70      152.99     16.56 o 
  -9  -9   4        5.67       -1.46      9.77 o 
  -8  -9   4      124.95      141.80     15.09 o 
  -7  -9   4       49.34       53.79     11.21 o 
  -6  -9   4        8.74       24.91      8.72 o 
  -5  -9   4       78.58      102.10     11.36 o 
  -4  -9   4        1.92        3.74      6.34 o 
  -3  -9   4        0.69        2.74      6.14 o 
  -2  -9   4        1.30       -5.26      5.26 o 
  -1  -9   4      151.38      116.65     10.87 o 
   0  -9   4       33.99       44.25      7.15 o 
   1  -9   4        6.96        5.32      6.11 o 
   2  -9   4        8.42       -6.46      6.46 o 
   3  -9   4      115.62      121.63     11.66 o 
   4  -9   4        1.63       -1.56      6.72 o 
 -11  -8   4        1.18      -10.83     10.83 o 
 -10  -8   4      241.31      223.77     18.34 o 
  -9  -8   4       13.90       12.70     10.44 o 
  -8  -8   4       92.15       72.32     12.66 o 
  -7  -8   4      783.19      825.96     27.69 o 
  -6  -8   4      860.30      872.46     27.00 o 
  -5  -8   4      215.24      221.54     14.57 o 
  -4  -8   4       24.72       26.04      7.76 o 
  -3  -8   4      502.79      460.14     17.37 o 
  -2  -8   4       16.84       14.95      6.70 o 
  -1  -8   4      493.32      425.36     11.19 o 
   0  -8   4      416.00      398.34     15.22 o 
   1  -8   4      138.75      126.34     10.20 o 
   2  -8   4      332.44      317.08     14.79 o 
   3  -8   4        9.30        0.02      6.64 o 
   4  -8   4        0.26       -6.05      6.05 o 
   5  -8   4      170.07      190.64     13.75 o 
 -12  -7   4        0.41        3.39     11.38 o 
 -11  -7   4       13.50        5.75     10.52 o 
 -10  -7   4       20.52       32.02     11.70 o 
  -9  -7   4        3.44        0.75      9.32 o 
  -8  -7   4       26.64       36.49     10.00 o 
  -7  -7   4       26.15        6.52      9.02 o 
  -6  -7   4      186.67      175.16     14.16 o 
  -5  -7   4       96.48       87.13      9.69 o 
  -4  -7   4     1100.64     1138.43     28.20 o 
  -3  -7   4      227.11      195.43     11.27 o 
  -2  -7   4        0.85       -1.57      3.10 o 
  -1  -7   4      154.29      137.58      9.17 o 
   0  -7   4      287.83      253.98     12.07 o 
   1  -7   4      675.86      586.48     18.30 o 
   2  -7   4      511.29      554.04     18.67 o 
   3  -7   4        0.32       -4.86      5.67 o 
   4  -7   4      186.83      181.70     12.94 o 
   5  -7   4      144.47      178.21     12.96 o 
   6  -7   4        3.43       -1.06      7.37 o 
 -12  -6   4      203.06      226.74     18.10 o 
 -11  -6   4      108.66      102.98     13.51 o 
 -10  -6   4       36.78       37.66     10.48 o 
  -9  -6   4      141.47      153.36     14.16 o 
  -8  -6   4        0.26       11.19      8.61 o 
  -7  -6   4        0.03       -4.63      7.90 o 
  -6  -6   4      268.23      276.92     15.40 o 
  -5  -6   4       15.61        9.63      6.54 o 
  -4  -6   4       36.21       45.85      7.21 o 
  -3  -6   4      298.52      253.49      7.23 o 
  -2  -6   4      596.22      565.68     11.21 o 
  -1  -6   4        9.84        8.97      3.33 o 
   0  -6   4      673.68      634.87     17.51 o 
   1  -6   4      575.18      578.31     17.51 o 
   2  -6   4        5.50        3.78      5.83 o 
   3  -6   4       37.78       44.80      7.74 o 
   4  -6   4        9.74       10.24      6.56 o 
   5  -6   4       25.16       19.85      7.54 o 
   6  -6   4      115.77      118.26     11.82 o 
   7  -6   4        7.48       12.07      8.35 o 
 -12  -5   4        3.67        9.95      9.81 o 
 -11  -5   4       57.82       71.61     12.64 o 
 -10  -5   4       26.10       21.17     10.18 o 
  -9  -5   4        0.78       -3.33      7.68 o 
  -8  -5   4        7.34       11.32      9.22 o 
  -7  -5   4      331.99      317.14     16.68 o 
  -6  -5   4      569.00      537.66     19.12 o 
  -5  -5   4      211.52      209.90     12.66 o 
  -4  -5   4      151.66      129.44      4.92 o 
  -3  -5   4       94.97       84.84      6.94 o 
  -2  -5   4      859.39      855.86     13.67 o 
  -1  -5   4      240.68      202.44      6.71 o 
   0  -5   4      784.83      694.27     17.29 o 
   1  -5   4      272.15      263.49     11.64 o 
   2  -5   4      201.13      221.09     11.46 o 
   3  -5   4       63.27       65.92      8.11 o 
   4  -5   4        4.35        5.89      6.01 o 
   5  -5   4        7.77       10.08      6.42 o 
   6  -5   4      846.98      865.29     26.02 o 
   7  -5   4      414.48      414.13     19.58 o 
   8  -5   4       63.10       45.69     10.95 o 
 -12  -4   4       17.05       35.39     11.07 o 
 -11  -4   4      118.92      148.81     14.91 o 
 -10  -4   4      137.51      159.01     14.73 o 
  -9  -4   4       32.42       43.31     10.00 o 
  -8  -4   4       12.14        8.76      8.53 o 
  -7  -4   4      101.35       85.00     10.83 o 
  -6  -4   4      777.72      722.59     22.12 o 
  -5  -4   4      243.68      227.92     12.25 o 
  -4  -4   4       28.75       17.41      2.69 o 
  -3  -4   4      362.56      304.39      6.99 o 
  -2  -4   4       56.73       56.84      3.74 o 
  -1  -4   4      788.01      699.71     19.23 o 
   0  -4   4      114.21       83.15      7.15 o 
   1  -4   4      160.67      160.55      8.82 o 
   2  -4   4      356.41      365.29     13.12 o 
   3  -4   4      211.22      223.33     11.62 o 
   4  -4   4       15.36       19.91      6.30 o 
   5  -4   4      106.33      116.61     10.38 o 
   6  -4   4      158.20      162.08     12.19 o 
   7  -4   4       33.71       19.69      8.78 o 
   8  -4   4        5.51        7.29      8.27 o 
   9  -4   4       25.65       16.41      9.57 o 
 -11  -3   4       95.76      129.96     14.42 o 
 -10  -3   4       72.60       84.43     12.43 o 
  -9  -3   4        0.00       16.23      8.82 o 
  -8  -3   4        8.31       21.01      9.08 o 
  -7  -3   4        0.89        0.21      5.11 o 
  -6  -3   4      150.15      147.48      6.53 o 
  -5  -3   4      446.95      346.42     16.65 o 
  -4  -3   4     1559.76     1535.72     32.38 o 
  -3  -3   4      243.89      252.43      7.64 o 
  -2  -3   4      381.54      394.30      7.76 o 
  -1  -3   4     1637.71     1636.62     20.91 o 
   0  -3   4     1336.45     1411.69     26.21 o 
   1  -3   4     1344.38     1425.81     27.16 o 
   2  -3   4      108.45      100.19      7.64 o 
   3  -3   4      299.43      343.55     12.66 o 
   4  -3   4      439.71      461.75     15.74 o 
   5  -3   4      367.75      409.37     15.76 o 
   6  -3   4        9.55        8.78      6.44 o 
   7  -3   4      150.62      146.76     12.01 o 
   8  -3   4       24.21       18.69      8.53 o 
   9  -3   4       14.60        2.34      8.39 o 
 -11  -2   4       55.01       58.65     10.99 o 
 -10  -2   4        4.86       11.11      8.92 o 
  -9  -2   4      244.03      248.80     16.23 o 
  -8  -2   4      230.08      223.31      9.03 o 
  -7  -2   4      260.85      267.88     10.66 o 
  -6  -2   4      294.58      260.41      8.11 o 
  -5  -2   4     1646.60     1592.29     36.04 o 
  -4  -2   4       31.80       45.11      3.65 o 
  -3  -2   4      991.98      943.86     13.67 o 
  -2  -2   4     1938.10     1998.33     52.83 o 
  -1  -2   4      564.68      584.03      9.52 o 
   0  -2   4        3.81        4.67      3.13 o 
   1  -2   4       13.09        9.55      3.51 o 
   2  -2   4        0.87       -0.77      3.25 o 
   3  -2   4       76.50       83.86      6.85 o 
   4  -2   4       82.13       91.50      7.54 o 
   5  -2   4      133.55      125.95      9.85 o 
   6  -2   4       30.59       25.80      6.99 o 
   7  -2   4        7.91        2.82      6.38 o 
   8  -2   4       70.78       72.24     10.02 o 
   9  -2   4       28.12       22.49      8.88 o 
  10  -2   4      146.17      132.50     14.22 o 
 -11  -1   4        2.26       21.05      9.63 o 
 -10  -1   4       44.83       73.11     12.05 o 
  -9  -1   4      192.12      202.12      9.48 o 
  -8  -1   4      441.59      439.09     12.16 o 
  -7  -1   4      373.32      358.10     10.54 o 
  -6  -1   4       34.31       49.88      5.04 o 
  -5  -1   4      464.10      424.70      9.66 o 
  -4  -1   4      162.72      156.03     12.03 o 
  -3  -1   4     1212.37     1131.77     15.66 o 
  -2  -1   4        0.87        3.72      2.13 o 
  -1  -1   4      357.68      329.01      6.73 o 
   0  -1   4      623.47      610.53     12.56 o 
   1  -1   4     4390.39     5306.57     79.76 o 
   2  -1   4      794.59      930.62     19.56 o 
   3  -1   4      541.29      631.93     15.64 o 
   4  -1   4        3.40        9.51      4.10 o 
   5  -1   4       72.79       91.34      7.94 o 
   6  -1   4      154.79      162.79     14.49 o 
   7  -1   4       60.65       58.29      6.55 o 
   8  -1   4       98.23      120.00      8.35 o 
   9  -1   4       84.09       87.77     22.59 o 
  10  -1   4       73.69       62.43     10.99 o 
 -11   0   4        0.16        8.53      9.04 o 
 -10   0   4      116.46      134.30     14.02 o 
  -9   0   4        3.14       -4.86      4.86 o 
  -8   0   4       42.52       33.59      5.73 o 
  -7   0   4      814.94      732.24     15.44 o 
  -6   0   4        6.30        8.43      4.14 o 
  -5   0   4        9.12       15.02      3.74 o 
  -4   0   4     1413.96     1258.78     27.79 o 
  -3   0   4       32.04       29.31      3.11 o 
  -2   0   4       44.48       47.69      3.21 o 
  -1   0   4       70.95       76.51      3.79 o 
   0   0   4     1110.32     1187.90     14.92 o 
   1   0   4     6278.35     7923.60    115.47 o 
   2   0   4      111.66      153.80     12.58 o 
   3   0   4      265.89      315.49      7.76 o 
   4   0   4      273.40      285.92      6.48 o 
   5   0   4      326.17      391.81     11.14 o 
   6   0   4      791.70      808.01     15.76 o 
   7   0   4       90.72       87.36      6.92 o 
   8   0   4        0.58        5.19      4.84 o 
   9   0   4      499.69      482.71     14.56 o 
  10   0   4      297.33      301.06     12.64 o 
  11   0   4        0.01        5.79      6.21 o 
 -10   1   4       54.22       50.46      6.60 o 
  -9   1   4       67.57       51.30      6.81 o 
  -8   1   4        2.82       -2.30      4.60 o 
  -7   1   4      269.60      243.79     12.38 o 
  -6   1   4        2.63       -3.01      3.93 o 
  -5   1   4        7.28        6.25      3.81 o 
  -4   1   4      421.30      321.13      8.37 o 
  -3   1   4      849.44      815.28     13.02 o 
  -2   1   4      785.02      770.48     16.94 o 
  -1   1   4     1049.92      946.21     10.69 o 
   0   1   4        4.69        4.76      2.24 o 
   1   1   4     3539.72     4352.81     48.62 o 
   2   1   4      424.32      466.73     10.15 o 
   3   1   4      456.95      515.78      7.84 o 
   4   1   4      558.16      745.69     10.47 o 
   5   1   4      581.85      630.72     14.16 o 
   6   1   4      616.51      627.01     10.77 o 
   7   1   4      170.78      177.36      9.11 o 
   8   1   4      373.50      387.20     12.98 o 
   9   1   4       56.39       53.22      6.89 o 
  10   1   4      173.62      176.03     10.62 o 
  11   1   4       70.98       76.55     20.21 o 
 -10   2   4        0.57       12.21     10.00 o 
  -9   2   4       24.37       26.01      6.85 o 
  -8   2   4       15.76       17.27      5.41 o 
  -7   2   4       11.99       11.05      4.69 o 
  -6   2   4       55.77       66.71      6.32 o 
  -5   2   4      405.15      382.86     10.99 o 
  -4   2   4      138.97      138.95      6.49 o 
  -3   2   4      155.12      137.63      5.70 o 
  -2   2   4      787.34      782.96      9.84 o 
  -1   2   4      176.10      151.12      5.90 o 
   0   2   4       23.18       19.72      3.55 o 
   1   2   4      802.19      831.66     12.38 o 
   2   2   4      245.96      280.78      6.75 o 
   3   2   4     1589.61     1981.56     20.18 o 
   4   2   4      414.01      544.11      8.51 o 
   5   2   4       32.93       36.09      3.22 o 
   6   2   4        0.28        0.54      2.84 o 
   7   2   4      491.80      514.14     12.62 o 
   8   2   4       66.21       55.30      5.14 o 
   9   2   4        0.74       -6.40      6.40 o 
  10   2   4        0.74        2.85      5.34 o 
  11   2   4      248.50      267.15     18.16 o 
  -9   3   4      368.15      333.43     18.97 o 
  -8   3   4       11.29        6.75      5.06 o 
  -7   3   4        6.35        9.86      4.72 o 
  -6   3   4       43.15       43.60     10.03 o 
  -5   3   4      357.85      323.62     10.14 o 
  -4   3   4       13.55       21.35      4.23 o 
  -3   3   4      659.95      559.61     15.97 o 
  -2   3   4     1613.68     1768.39     28.95 o 
  -1   3   4     1013.15     1050.10     12.15 o 
   0   3   4      107.54      105.68      4.38 o 
   1   3   4     2103.64     2212.18     32.51 o 
   2   3   4      245.36      263.85      9.09 o 
   3   3   4      104.93      111.88      5.36 o 
   4   3   4      239.66      297.51      6.21 o 
   5   3   4      808.90      955.33     12.46 o 
   6   3   4       20.85        8.87      3.08 o 
   7   3   4      710.66      742.22     12.20 o 
   8   3   4       22.26       18.34      4.29 o 
   9   3   4       47.80       57.09      9.82 o 
  10   3   4       12.60       20.97      9.45 o 
  11   3   4        3.89        8.72      9.32 o 
  12   3   4       46.63       53.27     11.90 o 
  -9   4   4       45.21       56.57      9.08 o 
  -8   4   4       22.66       18.89      5.48 o 
  -7   4   4       20.73       24.15     10.35 o 
  -6   4   4      188.78      157.64      8.18 o 
  -5   4   4       98.14       87.60      6.62 o 
  -4   4   4       36.14       38.76      4.92 o 
  -3   4   4     1080.47      995.45     16.49 o 
  -2   4   4      774.95      765.18     17.50 o 
  -1   4   4       32.13       19.63      2.74 o 
   0   4   4     1640.55     1679.84     21.68 o 
   1   4   4      124.63       95.61      4.41 o 
   2   4   4        5.88       11.57      2.77 o 
   3   4   4     2024.90     2139.82     26.50 o 
   4   4   4        4.42        7.67      2.97 o 
   5   4   4      154.96      187.93      5.48 o 
   6   4   4     1887.88     2053.44     22.50 o 
   7   4   4      195.46      210.18      7.15 o 
   8   4   4       61.02       69.14      5.32 o 
   9   4   4       26.40       22.28      5.63 o 
  10   4   4        7.59       10.32      8.37 o 
  11   4   4       22.45       31.49     10.71 o 
  12   4   4       74.76       69.46     12.62 o 
  -7   5   4       22.85       16.21      6.99 o 
  -6   5   4       32.92       16.72      6.95 o 
  -5   5   4        1.59        6.62      5.95 o 
  -4   5   4      176.62      161.38     10.16 o 
  -3   5   4      170.45      146.21      9.08 o 
  -2   5   4       43.32       40.42      4.37 o 
  -1   5   4      140.32      107.98      5.09 o 
   0   5   4      258.89      272.24      6.93 o 
   1   5   4       64.79       63.05      3.97 o 
   2   5   4     3801.82     4213.49     39.13 o 
   3   5   4      452.36      438.11     20.31 o 
   4   5   4       65.00       76.71      3.54 o 
   5   5   4       16.18       22.19      2.63 o 
   6   5   4      319.50      281.21      6.82 o 
   7   5   4      625.04      585.28     10.40 o 
   8   5   4      505.65      490.97     13.71 o 
   9   5   4       78.07       71.72      8.84 o 
  10   5   4      162.88      153.46     14.28 o 
  11   5   4       30.35       35.71     10.14 o 
  12   5   4       29.53       60.62     11.66 o 
  -6   6   4        0.40       -1.71      6.26 o 
  -5   6   4      293.16      238.85     12.55 o 
  -4   6   4      120.11      107.53      9.12 o 
  -3   6   4        1.32       -4.43      4.43 o 
  -2   6   4      482.00      461.28     14.87 o 
  -1   6   4      133.05      126.65      5.83 o 
   0   6   4       57.20       56.13      4.11 o 
   1   6   4      239.78      201.85      6.37 o 
   2   6   4      549.55      475.34      7.53 o 
   3   6   4       15.56       21.46      2.38 o 
   4   6   4      169.60      170.84      4.81 o 
   5   6   4      322.30      301.85      7.49 o 
   6   6   4      133.38      138.65      7.77 o 
   7   6   4       90.09       72.52      6.47 o 
   8   6   4     1771.68     1760.67     42.80 o 
   9   6   4        0.19       -1.02      4.89 o 
  10   6   4      154.85      154.97      9.44 o 
  11   6   4       17.58       30.41     10.10 o 
  12   6   4        0.45       -6.07      9.02 o 
  -6   7   4        0.02        9.24      6.97 o 
  -5   7   4       69.55       77.30      9.26 o 
  -4   7   4      154.10      141.88     10.00 o 
  -3   7   4       45.52       52.78      7.74 o 
  -2   7   4      179.09      189.46     10.50 o 
  -1   7   4      572.19      547.02     11.73 o 
   0   7   4       55.76       65.34      4.89 o 
   1   7   4      526.76      489.88     10.60 o 
   2   7   4       22.04       24.05      2.93 o 
   3   7   4        2.70        0.96      2.29 o 
   4   7   4        4.13        4.51      2.37 o 
   5   7   4      165.86      150.53      7.45 o 
   6   7   4      205.39      190.52      8.66 o 
   7   7   4      425.45      417.98     12.26 o 
   8   7   4        2.76       -3.91      4.74 o 
   9   7   4       34.65       29.39     14.61 o 
  10   7   4        0.68       -4.84      4.84 o 
  11   7   4       63.42       82.38     12.33 o 
  12   7   4        0.00       11.11      9.71 o 
  -5   8   4       18.42       16.25      7.17 o 
  -4   8   4       54.69       56.72      8.45 o 
  -3   8   4       45.68       24.89      6.40 o 
  -2   8   4       64.12       66.31      7.86 o 
  -1   8   4      341.80      322.73     13.39 o 
   0   8   4      525.62      486.20     11.38 o 
   1   8   4      279.31      288.84      8.74 o 
   2   8   4      402.80      414.53      6.88 o 
   3   8   4      685.69      684.81     12.85 o 
   4   8   4      266.34      276.92      9.21 o 
   5   8   4       47.28       43.39      7.38 o 
   6   8   4       20.28       17.81      4.97 o 
   7   8   4      168.16      153.43     17.49 o 
   8   8   4       33.86       30.00      8.34 o 
   9   8   4      437.34      411.45     17.63 o 
  10   8   4       34.42       38.88      8.63 o 
  11   8   4       21.50        4.98      7.39 o 
  -4   9   4      127.30      122.42     10.65 o 
  -3   9   4       56.65       51.72      8.13 o 
  -2   9   4       16.91       11.27      6.07 o 
  -1   9   4        8.24       -0.55      5.30 o 
   0   9   4      316.72      353.45     10.08 o 
   1   9   4       53.17       58.76      5.08 o 
   2   9   4      314.57      308.08      9.37 o 
   3   9   4       57.88       48.86      8.11 o 
   4   9   4      105.05      115.74     10.52 o 
   5   9   4        3.39       -5.81      5.81 o 
   6   9   4      167.66      150.68     11.52 o 
   7   9   4      818.35      764.73     24.05 o 
   8   9   4      176.92      149.76     12.05 o 
   9   9   4       31.31       17.67      7.07 o 
  10   9   4        5.45        6.95      6.44 o 
  11   9   4        8.27        3.72      7.05 o 
  -3  10   4        6.74       26.65      7.35 o 
  -2  10   4       61.32       45.02      7.78 o 
  -1  10   4      118.31      107.08      9.32 o 
   0  10   4        0.04        4.53      4.92 o 
   1  10   4       55.07       63.31      5.40 o 
   2  10   4       79.31       88.51      9.55 o 
   3  10   4       23.31       29.62      7.42 o 
   4  10   4      288.04      300.36     15.24 o 
   5  10   4       66.02       74.66      9.69 o 
   6  10   4        2.09        6.34      6.38 o 
   7  10   4       67.09       59.95      8.82 o 
   8  10   4       48.67       62.84      9.32 o 
   9  10   4       20.37       16.25      7.48 o 
  10  10   4       91.20       77.02     10.89 o 
  11  10   4       18.69        2.09      7.48 o 
  -1  11   4        0.06       -4.86      4.86 o 
   0  11   4       18.29       26.65      5.93 o 
   1  11   4        0.07        2.19      5.95 o 
   2  11   4        9.25       14.42      6.95 o 
   3  11   4       63.12       80.18     10.08 o 
   4  11   4      208.55      253.03     14.97 o 
   5  11   4       37.27       44.69      8.92 o 
   6  11   4       10.58       -0.37      7.25 o 
   7  11   4      179.10      188.71     13.79 o 
   8  11   4       20.78       22.65      8.23 o 
   9  11   4       68.36       54.04      9.79 o 
  10  11   4      114.84      106.45     12.66 o 
  11  11   4        2.50       -2.09      7.70 o 
   2  12   4        5.97       20.60      7.17 o 
   3  12   4       43.71       56.13     10.00 o 
   4  12   4      110.25      124.19     12.15 o 
   5  12   4      183.53      178.35     14.02 o 
   6  12   4       46.38       18.83      8.51 o 
   7  12   4       11.94       12.07      8.27 o 
   8  12   4       32.19       29.44      8.55 o 
   9  12   4       13.11       16.07      8.23 o 
  10  12   4        4.70        3.07      8.25 o 
   3  13   4       50.12       71.39     10.97 o 
   4  13   4       14.02       41.40      9.53 o 
   5  13   4        1.38       11.19      8.00 o 
   6  13   4       14.29        3.19      7.92 o 
   7  13   4        0.26       -1.89      8.43 o 
   8  13   4       64.77       83.70     11.93 o 
   9  13   4       17.79       21.92      9.28 o 
  -8 -12   5       21.80        6.91     11.58 o 
  -7 -12   5        0.00       15.18     10.62 o 
  -6 -12   5       11.39       -2.70      9.43 o 
  -5 -12   5        1.87       -5.63      7.84 o 
  -4 -12   5        6.32        6.09      7.78 o 
  -3 -12   5      102.70       97.05     12.31 o 
  -2 -12   5      214.00      221.50     15.01 o 
  -1 -12   5        0.38       -6.70      6.70 o 
  -9 -11   5       68.67       63.12     13.92 o 
  -8 -11   5       18.58       10.79     11.03 o 
  -7 -11   5      135.40      173.82     16.25 o 
  -6 -11   5       13.57        5.99      8.94 o 
  -5 -11   5        3.32       -7.31      7.31 o 
  -4 -11   5       10.96       21.55      8.35 o 
  -3 -11   5      100.57      103.83     11.23 o 
  -2 -11   5        3.90       12.45      7.60 o 
  -1 -11   5       13.64       20.82      8.04 o 
   0 -11   5        2.16       11.74      7.54 o 
 -10 -10   5        1.64      -11.19     11.19 o 
  -9 -10   5        0.64      -10.24     10.24 o 
  -8 -10   5       80.82      109.74     14.83 o 
  -7 -10   5       42.34       41.69     11.11 o 
  -6 -10   5      172.01      164.59     14.04 o 
  -5 -10   5       11.26       15.26      8.33 o 
  -4 -10   5        0.00       -4.98      6.62 o 
  -3 -10   5       12.38       14.83      7.13 o 
  -2 -10   5       64.65       49.73      9.20 o 
  -1 -10   5      359.23      355.72     17.09 o 
   0 -10   5      121.48      146.84     11.78 o 
   1 -10   5        9.42        6.89      6.44 o 
   2 -10   5       98.42      104.68     11.13 o 
 -11  -9   5        1.69        9.55     12.58 o 
 -10  -9   5        5.91       10.10     11.60 o 
  -9  -9   5       13.09       -5.53     10.28 o 
  -8  -9   5       83.33      117.81     14.44 o 
  -7  -9   5      113.82      148.77     14.42 o 
  -6  -9   5      268.89      265.93     15.85 o 
  -5  -9   5       29.68       27.81      8.37 o 
  -4  -9   5      277.13      226.47     13.61 o 
  -3  -9   5      103.66       93.47      9.75 o 
  -2  -9   5      122.56      118.60     10.28 o 
  -1  -9   5       69.25       66.49      9.16 o 
   0  -9   5        6.61        7.01      4.15 o 
   1  -9   5      102.13      110.37     10.26 o 
   2  -9   5        2.22        0.67      6.22 o 
   3  -9   5        0.70        8.49      6.60 o 
   4  -9   5       32.34       33.38      8.74 o 
 -11  -8   5       14.98       -2.32     10.40 o 
 -10  -8   5       30.90       25.62     10.77 o 
  -9  -8   5        5.31       -8.88      8.88 o 
  -8  -8   5       37.12       42.11     10.65 o 
  -7  -8   5       26.72       19.48      9.65 o 
  -6  -8   5       25.24       22.02      8.78 o 
  -5  -8   5      133.30      143.63     12.53 o 
  -4  -8   5      253.99      200.96     12.76 o 
  -3  -8   5       44.01       48.61      7.84 o 
  -2  -8   5       29.53       29.72      6.97 o 
  -1  -8   5        0.03       -3.81      3.81 o 
   0  -8   5      137.08      119.64      9.87 o 
   1  -8   5      262.46      240.19     13.00 o 
   2  -8   5       28.13       32.28      7.76 o 
   3  -8   5       15.97       16.84      7.13 o 
   4  -8   5      163.60      164.01     12.76 o 
   5  -8   5       39.67       28.14      8.51 o 
 -11  -7   5        8.14        6.24     10.08 o 
 -10  -7   5       15.55       16.64     10.34 o 
  -9  -7   5       35.08       30.31     10.75 o 
  -8  -7   5       18.67       18.02      9.16 o 
  -7  -7   5      454.64      493.52     20.56 o 
  -6  -7   5      283.74      308.16     16.84 o 
  -5  -7   5       41.39       69.07      9.26 o 
  -4  -7   5      234.04      220.14     12.88 o 
  -3  -7   5      329.82      303.12     13.57 o 
  -2  -7   5       68.28       60.00      5.32 o 
  -1  -7   5      430.42      398.10     10.73 o 
   0  -7   5       11.25       16.76      6.70 o 
   1  -7   5       35.81       28.28      7.33 o 
   2  -7   5       56.31       65.80      8.69 o 
   3  -7   5       82.29       98.31     10.42 o 
   4  -7   5        4.02       -1.34      6.56 o 
   5  -7   5      114.44      106.33     11.56 o 
   6  -7   5       15.66        2.17      8.02 o 
 -11  -6   5        0.04        4.79      9.39 o 
 -10  -6   5       75.11       68.91     12.15 o 
  -9  -6   5       72.41       59.87     11.80 o 
  -8  -6   5       26.03       31.65      9.93 o 
  -7  -6   5      283.37      281.06     16.64 o 
  -6  -6   5      253.41      286.26     16.23 o 
  -5  -6   5      140.64      140.30     11.70 o 
  -4  -6   5      421.37      447.24     16.56 o 
  -3  -6   5       32.69       38.87      4.19 o 
  -2  -6   5      185.77      147.78      6.86 o 
  -1  -6   5       15.32        5.79      3.54 o 
   0  -6   5      146.71      163.50     11.11 o 
   1  -6   5       39.52       39.23      7.17 o 
   2  -6   5      223.67      220.71     12.64 o 
   3  -6   5      137.23      135.22     10.81 o 
   4  -6   5      101.20      105.40     10.77 o 
   5  -6   5      268.35      266.27     14.89 o 
   6  -6   5      138.27      143.89     12.70 o 
   7  -6   5      108.82       82.76     11.36 o 
 -11  -5   5      228.30      231.13     17.43 o 
 -10  -5   5      145.52      143.06     14.79 o 
  -9  -5   5      159.31      147.96     13.86 o 
  -8  -5   5       77.40       78.70     11.27 o 
  -7  -5   5      185.37      157.65     14.16 o 
  -6  -5   5       53.77       76.47      9.89 o 
  -5  -5   5       36.44       47.25      8.57 o 
  -4  -5   5        6.50        4.93      2.86 o 
  -3  -5   5      434.38      391.82      8.86 o 
  -2  -5   5     1182.98     1063.00     16.53 o 
  -1  -5   5     2786.75     2786.09     69.57 o 
   0  -5   5       10.98       14.63      5.22 o 
   1  -5   5      515.37      483.65     16.21 o 
   2  -5   5       99.13      111.31      9.30 o 
   3  -5   5        9.36        8.27      6.16 o 
   4  -5   5      257.97      269.71     14.00 o 
   5  -5   5        0.92       -5.73      5.73 o 
   6  -5   5       42.14       42.54      9.02 o 
   7  -5   5       70.72       67.32     10.73 o 
   8  -5   5        0.12       -1.48      8.47 o 
 -11  -4   5        0.60        3.43      9.55 o 
 -10  -4   5        8.49       -0.91      9.04 o 
  -9  -4   5        5.53        4.65      8.33 o 
  -8  -4   5       11.61       -1.08      7.96 o 
  -7  -4   5       49.77       44.63      9.97 o 
  -6  -4   5      212.55      213.38     12.85 o 
  -5  -4   5       67.01       58.85      4.37 o 
  -4  -4   5        1.62        0.34      3.06 o 
  -3  -4   5      203.92      220.02      6.61 o 
  -2  -4   5      135.46       96.58      5.10 o 
  -1  -4   5      133.90      113.19      5.48 o 
   0  -4   5      939.74      955.41     21.66 o 
   1  -4   5      464.01      420.85     14.24 o 
   2  -4   5       91.20       86.36      7.96 o 
   3  -4   5        3.58        3.78      5.34 o 
   4  -4   5     1222.87     1305.03     30.55 o 
   5  -4   5       22.00       18.71      7.03 o 
   6  -4   5      385.34      384.99     17.29 o 
   7  -4   5       15.93       18.06      8.86 o 
   8  -4   5       58.08       37.99     10.10 o 
 -11  -3   5       15.58       12.33      9.47 o 
 -10  -3   5       93.91      101.13     13.37 o 
  -9  -3   5      115.28      120.27     12.96 o 
  -8  -3   5       79.70       92.82     11.36 o 
  -7  -3   5       64.03       64.21      5.66 o 
  -6  -3   5      363.17      324.91     16.85 o 
  -5  -3   5        1.60        0.38      3.07 o 
  -4  -3   5      588.88      564.06     10.59 o 
  -3  -3   5       94.64       83.47      4.64 o 
  -2  -3   5      283.95      301.83      8.69 o 
  -1  -3   5      298.52      313.26     12.78 o 
   0  -3   5      320.97      251.38     10.18 o 
   1  -3   5      259.10      260.38     10.75 o 
   2  -3   5      524.52      589.10     17.00 o 
   3  -3   5        3.10       10.12      5.14 o 
   4  -3   5      125.68      143.41     10.54 o 
   5  -3   5      327.01      346.09     15.20 o 
   6  -3   5        0.47       -5.51      5.51 o 
   7  -3   5      285.51      257.19     15.18 o 
   8  -3   5        3.75       -0.08      7.60 o 
   9  -3   5       39.13       24.68      9.63 o 
 -11  -2   5       50.43       70.17     12.35 o 
 -10  -2   5        5.77        5.63      9.06 o 
  -9  -2   5       43.02       35.17     10.26 o 
  -8  -2   5      161.27      151.93     14.97 o 
  -7  -2   5       23.38       30.11      5.10 o 
  -6  -2   5      187.44      174.76      7.58 o 
  -5  -2   5       25.74       24.53      4.58 o 
  -4  -2   5       16.85       22.20      3.79 o 
  -3  -2   5      780.81      806.06     14.66 o 
  -2  -2   5       94.32      107.33      6.46 o 
  -1  -2   5      399.99      385.90      7.93 o 
   0  -2   5      221.94      218.02      6.35 o 
   1  -2   5      190.95      216.48      9.79 o 
   2  -2   5       47.79       47.86      5.73 o 
   3  -2   5      230.85      249.29     11.36 o 
   4  -2   5      225.30      242.81     11.50 o 
   5  -2   5      220.43      209.06     11.90 o 
   6  -2   5      138.15      146.92     11.82 o 
   7  -2   5       30.01       24.91      7.54 o 
   8  -2   5       27.28       27.36      8.15 o 
   9  -2   5       89.65       73.38     11.30 o 
  10  -2   5       67.85       66.45     11.48 o 
 -11  -1   5      137.92      177.78     15.81 o 
 -10  -1   5       21.58       22.25      8.80 o 
  -9  -1   5       44.05       59.72      6.70 o 
  -8  -1   5       79.69       79.04      6.77 o 
  -7  -1   5      162.45      175.28      8.30 o 
  -6  -1   5        0.03       -4.22      4.22 o 
  -5  -1   5      996.71      909.82     15.22 o 
  -4  -1   5     1602.92     1594.73     21.77 o 
  -3  -1   5        0.23        1.95      2.50 o 
  -2  -1   5        1.93       -0.91      2.33 o 
  -1  -1   5       82.29       77.19      4.24 o 
   0  -1   5     1439.40     1544.10     19.78 o 
   1  -1   5      235.33      239.15      9.47 o 
   2  -1   5      159.29      170.04      8.92 o 
   3  -1   5        0.09        0.85      3.78 o 
   4  -1   5      287.89      346.38     12.92 o 
   5  -1   5      295.39      271.17     12.33 o 
   6  -1   5      112.92      114.72     10.00 o 
   7  -1   5        4.58        1.38      6.01 o 
   8  -1   5       22.53       21.74      7.74 o 
   9  -1   5        2.54       -6.87      6.87 o 
  10  -1   5        3.72        3.27      8.49 o 
 -10   0   5       22.35       15.54     12.70 o 
  -9   0   5        2.04        2.44      6.48 o 
  -8   0   5      187.93      187.44      9.08 o 
  -7   0   5       80.38       88.91      8.22 o 
  -6   0   5      216.30      197.29      8.32 o 
  -5   0   5      714.23      647.30     13.09 o 
  -4   0   5       53.16       48.46      7.87 o 
  -3   0   5       10.24       11.11      3.15 o 
  -2   0   5      621.89      554.23      9.75 o 
  -1   0   5      404.02      400.24      9.14 o 
   0   0   5      486.20      567.52      9.05 o 
   1   0   5      189.45      261.62      9.77 o 
   2   0   5      152.39      163.86      8.57 o 
   3   0   5      295.52      359.93     12.09 o 
   4   0   5       29.89       34.01      5.36 o 
   5   0   5      568.55      631.46     18.16 o 
   6   0   5       33.28       55.45      9.96 o 
   7   0   5        7.71        3.87      4.54 o 
   8   0   5      484.47      475.82     13.46 o 
   9   0   5        9.90       13.02     12.82 o 
  10   0   5      362.42      395.19     14.30 o 
  11   0   5       39.53       14.06      9.20 o 
 -10   1   5        1.32        0.70      8.88 o 
  -9   1   5       52.53       59.12      7.21 o 
  -8   1   5       14.90       11.96      7.52 o 
  -7   1   5        0.54       -5.29      6.79 o 
  -6   1   5      157.47      170.37      8.10 o 
  -5   1   5      172.71      154.64      7.41 o 
  -4   1   5       17.90       27.25      4.01 o 
  -3   1   5        3.42       -2.61      2.61 o 
  -2   1   5      297.77      263.49      6.80 o 
  -1   1   5      535.68      539.37      7.69 o 
   0   1   5     2906.66     3240.31     37.89 o 
   1   1   5     1390.98     1465.58     19.86 o 
   2   1   5      760.36      854.13     13.81 o 
   3   1   5     1481.28     1827.97     29.18 o 
   4   1   5      514.30      536.29      8.97 o 
   5   1   5       20.30       30.80      5.76 o 
   6   1   5      428.97      410.74      9.21 o 
   7   1   5      323.69      306.76      8.99 o 
   8   1   5       35.96       36.95      5.61 o 
   9   1   5      490.95      498.98     14.30 o 
  10   1   5      384.17      383.17     13.70 o 
  11   1   5       20.43        5.43     10.42 o 
  -9   2   5       54.43       46.53      6.71 o 
  -8   2   5        1.12        6.41      4.91 o 
  -7   2   5       19.22       17.89      5.33 o 
  -6   2   5       90.30       92.09      9.32 o 
  -5   2   5      144.39      127.08      6.98 o 
  -4   2   5     1199.29     1139.36     18.26 o 
  -3   2   5       98.48      124.67      5.75 o 
  -2   2   5        7.03        9.67      2.30 o 
  -1   2   5      473.25      433.87      6.82 o 
   0   2   5      448.47      414.24     19.21 o 
   1   2   5        4.90        6.03      2.57 o 
   2   2   5     1192.23     1390.83     19.23 o 
   3   2   5       93.41      121.17      5.95 o 
   4   2   5      628.02      763.11     10.72 o 
   5   2   5      207.53      179.53      5.97 o 
   6   2   5     2265.28     2458.95     26.99 o 
   7   2   5       38.10       44.69      5.37 o 
   8   2   5        0.17       -2.70      3.64 o 
   9   2   5        1.37       -3.38      5.66 o 
  10   2   5       18.90       19.59      8.76 o 
  11   2   5      155.18      160.39     14.83 o 
  -9   3   5        1.46        0.49      5.16 o 
  -8   3   5        0.68        0.52      4.65 o 
  -7   3   5      153.32      136.74      8.17 o 
  -6   3   5        1.82       -4.23      6.68 o 
  -5   3   5        8.42       12.91      4.65 o 
  -4   3   5       11.22       11.56      4.04 o 
  -3   3   5     1708.46     1810.01     60.34 o 
  -2   3   5      245.65      237.17      9.02 o 
  -1   3   5      123.92      112.56      4.12 o 
   0   3   5       83.31       79.04      4.32 o 
   1   3   5       20.08       32.14      3.38 o 
   2   3   5      254.37      254.64      6.94 o 
   3   3   5      147.82      166.82      6.28 o 
   4   3   5       26.63       30.13      2.85 o 
   5   3   5     3186.85     3621.68     35.73 o 
   6   3   5      862.02      891.08     13.11 o 
   7   3   5       17.44       14.72      4.00 o 
   8   3   5        1.02        1.29      3.73 o 
   9   3   5      104.31      124.09     10.68 o 
  10   3   5        0.05       15.54      8.69 o 
  11   3   5      101.63       93.53     13.00 o 
  12   3   5      112.74      118.56     14.16 o 
  -8   4   5        6.53        3.21      4.99 o 
  -7   4   5       13.98       12.14      4.97 o 
  -6   4   5      222.04      183.68     14.01 o 
  -5   4   5      369.85      371.04     37.14 o 
  -4   4   5       54.74       58.93      5.67 o 
  -3   4   5       69.11       80.79      5.44 o 
  -2   4   5      175.81      197.47      5.93 o 
  -1   4   5      152.20      144.74      5.74 o 
   0   4   5        3.81        6.54      2.59 o 
   1   4   5     1364.12     1292.90     18.24 o 
   2   4   5      491.83      560.31     10.58 o 
   3   4   5       23.26       25.95      3.48 o 
   4   4   5      237.74      247.00      7.37 o 
   5   4   5       15.87       12.74      2.79 o 
   6   4   5       53.22       59.08      4.23 o 
   7   4   5      822.26      813.04     13.33 o 
   8   4   5       56.52       60.99      5.23 o 
   9   4   5       15.18       14.88      5.61 o 
  10   4   5      145.41      158.42     14.24 o 
  11   4   5        0.18       10.06      9.43 o 
  12   4   5        0.02        2.34      8.82 o 
  -8   5   5       28.53       41.99      9.08 o 
  -7   5   5       98.98       98.22     10.58 o 
  -6   5   5      215.99      211.56     12.80 o 
  -5   5   5      483.52      413.09     16.15 o 
  -4   5   5        1.43        2.09      5.20 o 
  -3   5   5      404.51      355.54     13.41 o 
  -2   5   5        1.91       -3.72      3.72 o 
  -1   5   5        7.35        8.00      3.13 o 
   0   5   5      345.73      321.71      8.11 o 
   1   5   5     1360.50     1316.36     24.84 o 
   2   5   5       78.45       65.63      5.36 o 
   3   5   5      314.65      390.91      8.97 o 
   4   5   5       86.97       86.09      5.03 o 
   5   5   5       12.98       14.18      2.83 o 
   6   5   5       51.38       54.77      4.21 o 
   7   5   5      675.32      669.41     11.56 o 
   8   5   5      106.80      111.74      7.84 o 
   9   5   5        9.96        0.52      6.24 o 
  10   5   5        0.01        4.08      7.66 o 
  11   5   5       58.80       88.41     12.27 o 
  12   5   5       16.01       30.70     10.48 o 
  -7   6   5        8.97       10.34      7.42 o 
  -6   6   5       76.27       72.65      9.39 o 
  -5   6   5       20.16       12.51      6.38 o 
  -4   6   5      103.52       99.08      9.08 o 
  -3   6   5      253.64      225.62     11.62 o 
  -2   6   5      247.20      239.64     11.30 o 
  -1   6   5       75.44       63.23      4.80 o 
   0   6   5      831.30      836.75     25.89 o 
   1   6   5       80.83       75.88      7.15 o 
   2   6   5      244.11      215.59      7.03 o 
   3   6   5      856.81      938.51     15.24 o 
   4   6   5       70.45       78.59      5.07 o 
   5   6   5      634.71      583.66     11.57 o 
   6   6   5      212.85      193.18      8.44 o 
   7   6   5       29.07       26.22      6.84 o 
   8   6   5        9.14        6.11      5.43 o 
   9   6   5        0.16       -1.62      5.05 o 
  10   6   5        5.44        7.23      7.19 o 
  -6   7   5        5.82        8.13      6.68 o 
  -5   7   5        3.40        0.83      6.03 o 
  -4   7   5      149.95      129.75     10.28 o 
  -3   7   5       75.69       65.70      7.84 o 
  -2   7   5       32.70       27.93      6.52 o 
  -1   7   5       76.40       70.33      7.58 o 
   0   7   5     1332.41     1402.51     21.29 o 
   1   7   5      110.18      118.66      6.28 o 
   2   7   5     1107.21     1097.48     17.39 o 
   3   7   5       29.40       27.51      3.84 o 
   4   7   5      182.17      187.84      6.88 o 
   5   7   5      219.96      196.76      7.26 o 
   6   7   5      424.10      426.36     16.80 o 
   7   7   5      190.73      147.22     12.64 o 
   8   7   5      296.93      282.85     15.50 o 
   9   7   5        8.64        1.28      6.91 o 
  10   7   5       35.78       32.38      8.74 o 
  -5   8   5      156.71      155.05     11.84 o 
  -4   8   5      118.91      117.42     10.18 o 
  -3   8   5        0.01       -0.83      5.14 o 
  -2   8   5       24.14       22.67      6.38 o 
  -1   8   5      352.61      360.84     14.16 o 
   0   8   5      642.88      668.35     13.99 o 
   1   8   5       39.04       34.15      4.79 o 
   2   8   5      236.70      247.22      8.29 o 
   3   8   5        2.49        2.52      5.06 o 
   4   8   5        6.85        0.02      3.38 o 
   5   8   5        8.60        4.16      6.50 o 
   6   8   5       17.26       15.93      7.13 o 
   7   8   5       28.04       26.08      7.62 o 
   8   8   5     1227.37     1234.36     32.65 o 
   9   8   5       31.95       23.16      8.00 o 
  10   8   5        0.00       -6.16      6.16 o 
  11   8   5      140.13      132.90     13.10 o 
  -4   9   5       12.69       11.54      7.01 o 
  -3   9   5       92.86       98.81      9.61 o 
  -2   9   5        0.64       -5.06      5.06 o 
  -1   9   5       98.56      100.91      9.37 o 
   0   9   5       25.53       23.10      5.95 o 
   1   9   5       77.17       76.30      5.74 o 
   2   9   5       10.10        5.73      4.72 o 
   3   9   5      155.55      149.57      7.12 o 
   4   9   5       39.51       39.01      8.21 o 
   5   9   5        2.22        4.31      6.58 o 
   6   9   5       73.42       65.80      9.30 o 
   7   9   5       10.09        6.34      6.22 o 
   8   9   5      260.71      225.46     14.10 o 
   9   9   5       81.52       90.97     11.09 o 
  10   9   5        4.55        2.70      7.54 o 
  11   9   5      125.61      132.90     13.12 o 
  -3  10   5       47.55       59.26      9.16 o 
  -2  10   5        1.53       -5.34      5.34 o 
  -1  10   5        9.42        6.22      5.75 o 
   0  10   5       66.57       68.62      8.27 o 
   1  10   5       42.13       45.31      5.20 o 
   2  10   5        0.59       -1.71      6.03 o 
   3  10   5       13.91       18.57      7.19 o 
   4  10   5       11.43        5.06      6.91 o 
   5  10   5        1.37       -1.30      6.58 o 
   6  10   5      167.87      186.98     13.83 o 
   7  10   5      102.97      106.98     11.21 o 
   8  10   5        9.31        7.62      7.01 o 
   9  10   5        7.55       -0.91      6.79 o 
  10  10   5       33.71       19.56      9.00 o 
  11  10   5       60.39       66.84     11.34 o 
  -2  11   5        0.32        6.60      7.23 o 
  -1  11   5        0.11       12.03      6.40 o 
   0  11   5        0.01        1.12      4.79 o 
   2  11   5       96.38      110.33     11.62 o 
   3  11   5      132.58      178.65     13.81 o 
   4  11   5      245.70      259.14     15.99 o 
   5  11   5      168.45      183.41     14.00 o 
   6  11   5       10.58       14.28      8.00 o 
   7  11   5        0.40       -6.38      6.38 o 
   8  11   5       11.11       11.25      8.15 o 
   9  11   5        0.01       -4.67      6.68 o 
  10  11   5        0.23       -6.52      6.52 o 
  11  11   5       30.24       30.39     10.46 o 
   2  12   5      180.29      228.26     15.70 o 
   3  12   5       11.28        8.13      8.04 o 
   4  12   5       38.30       25.35      9.43 o 
   5  12   5       73.08       68.89     10.95 o 
   6  12   5        4.60        5.22      8.17 o 
   7  12   5       55.76       65.19     11.15 o 
   8  12   5      141.74      138.18     13.61 o 
   9  12   5        2.47       -7.21      7.21 o 
  10  12   5        4.39        3.09      8.00 o 
   3  13   5       10.59        5.55      8.59 o 
   4  13   5       24.53       26.39     10.16 o 
   5  13   5       57.99       84.53     12.62 o 
   6  13   5        1.26       -4.67      8.19 o 
   7  13   5      148.74      152.75     15.18 o 
   8  13   5       25.34       20.58     10.06 o 
  -7 -12   6       16.23       -2.82     10.46 o 
  -6 -12   6        0.29       16.23      9.91 o 
  -5 -12   6        2.44        0.81      9.02 o 
  -4 -12   6        1.60       -7.96      7.96 o 
  -3 -12   6       73.77       87.42     11.60 o 
  -9 -11   6       27.44       47.38     14.28 o 
  -8 -11   6       25.75       37.95     12.86 o 
  -7 -11   6        0.03       -8.17      8.17 o 
  -6 -11   6      112.19      130.57     14.26 o 
  -5 -11   6       64.46       92.98     11.93 o 
  -4 -11   6      128.13      135.38     12.90 o 
  -3 -11   6       10.17       27.81      8.04 o 
  -2 -11   6      153.00      164.72     12.96 o 
  -1 -11   6        2.36        2.17      7.21 o 
   0 -11   6        3.86        5.57      6.58 o 
 -10 -10   6       17.47        1.22     10.83 o 
  -9 -10   6      175.83      211.75     17.23 o 
  -8 -10   6       41.72       52.49     12.72 o 
  -7 -10   6        1.75       -7.70      8.45 o 
  -6 -10   6      114.62      118.97     13.02 o 
  -5 -10   6      139.32      109.36     12.33 o 
  -4 -10   6        6.89       -6.26      6.26 o 
  -3 -10   6      105.89      111.96     11.25 o 
  -2 -10   6       20.67       23.53      7.58 o 
  -1 -10   6        5.39        3.98      6.24 o 
   0 -10   6       10.70       24.91      7.05 o 
   2 -10   6       78.83       77.40     10.18 o 
 -10  -9   6        1.93       -9.73      9.73 o 
  -9  -9   6       81.80       84.88     13.75 o 
  -8  -9   6        8.34       -5.42      9.28 o 
  -7  -9   6       76.48      113.26     13.47 o 
  -6  -9   6       34.47       20.27      9.06 o 
  -5  -9   6      228.71      201.51     14.06 o 
  -4  -9   6       72.98       71.65      9.67 o 
  -3  -9   6      234.65      229.07     13.45 o 
  -2  -9   6        0.08       -1.36      5.55 o 
  -1  -9   6       81.44       83.48      9.49 o 
   0  -9   6        4.98        2.56      8.48 o 
   1  -9   6        6.70        0.59      6.48 o 
   2  -9   6       65.90       49.51      8.78 o 
   3  -9   6      266.46      268.28     15.24 o 
 -11  -8   6       14.69        7.52     11.01 o 
 -10  -8   6        4.56        3.47     10.14 o 
  -9  -8   6        1.71       -9.35      9.35 o 
  -8  -8   6      207.61      212.72     15.81 o 
  -7  -8   6      518.48      541.60     22.94 o 
  -6  -8   6       54.74       59.28     10.71 o 
  -5  -8   6        3.73        1.56      6.83 o 
  -4  -8   6      343.23      367.69     16.27 o 
  -3  -8   6       85.84       78.15      8.59 o 
  -2  -8   6        0.17        2.28      5.18 o 
  -1  -8   6       65.38       69.26      6.17 o 
   0  -8   6        4.07        5.88      3.88 o 
   1  -8   6      125.05      112.55     10.97 o 
   2  -8   6      768.89      749.37     23.42 o 
   3  -8   6       10.37       21.31      7.48 o 
   4  -8   6       19.02       19.30      7.68 o 
 -11  -7   6       46.48       39.78     11.62 o 
 -10  -7   6        6.40        5.20     10.04 o 
  -9  -7   6       10.48       17.61     10.02 o 
  -8  -7   6      134.75      164.25     14.91 o 
  -7  -7   6       10.47       15.11      8.84 o 
  -6  -7   6      426.19      472.53     20.03 o 
  -5  -7   6      908.25      908.38     26.59 o 
  -4  -7   6      332.24      306.50     15.28 o 
  -3  -7   6       48.84       37.34      7.29 o 
  -2  -7   6      126.55      128.13      7.33 o 
  -1  -7   6       71.65       72.65     10.47 o 
   0  -7   6        0.57        1.17      4.07 o 
   1  -7   6       99.23      105.58     10.40 o 
   2  -7   6       14.67       18.91      7.01 o 
   3  -7   6       53.49       38.40      8.31 o 
   4  -7   6      266.29      239.19     14.20 o 
   5  -7   6       24.94       27.43      8.09 o 
 -11  -6   6       42.13       51.91     11.64 o 
 -10  -6   6       80.19       59.10     11.72 o 
  -9  -6   6      151.27      171.30     15.46 o 
  -8  -6   6       10.40        4.02      8.37 o 
  -7  -6   6        1.23       -3.21      8.02 o 
  -6  -6   6       84.20       97.09     11.93 o 
  -5  -6   6      262.03      255.77     14.61 o 
  -4  -6   6       95.55       95.28      9.71 o 
  -3  -6   6      305.78      282.26      9.92 o 
  -2  -6   6      403.26      413.76     10.61 o 
  -1  -6   6      183.68      189.29     10.56 o 
   0  -6   6       93.18       87.32      6.84 o 
   1  -6   6       26.05       12.39      7.21 o 
   2  -6   6        6.85        4.39      6.79 o 
   3  -6   6       31.96       35.41      7.54 o 
   4  -6   6        1.92        1.32      6.30 o 
   5  -6   6       51.66       38.17      8.67 o 
   6  -6   6        0.46       -2.68      6.76 o 
 -11  -5   6       24.58       21.41     10.24 o 
 -10  -5   6       28.99       23.30     10.38 o 
  -9  -5   6        0.06       -8.31      8.31 o 
  -8  -5   6        0.73       -7.62      7.62 o 
  -7  -5   6      351.65      320.53     17.17 o 
  -6  -5   6      128.88      151.86     13.51 o 
  -5  -5   6        0.11       -1.12      6.79 o 
  -4  -5   6        6.36        7.42      3.54 o 
  -3  -5   6       13.50        9.22      3.45 o 
  -2  -5   6      106.29       99.62      5.83 o 
  -1  -5   6      472.08      436.89     10.65 o 
   0  -5   6        2.86        3.17      4.15 o 
   1  -5   6        0.96        8.15      6.01 o 
   2  -5   6      115.36      129.86     11.32 o 
   3  -5   6      817.12      794.16     22.85 o 
   4  -5   6       30.56       28.42      7.33 o 
   5  -5   6      339.25      362.26     16.70 o 
   6  -5   6       64.22       77.40     10.40 o 
   7  -5   6       18.76        8.80      7.21 o 
 -11  -4   6       11.03       31.51     10.24 o 
 -10  -4   6        0.57        4.47      9.47 o 
  -9  -4   6        1.30       -7.60      7.60 o 
  -8  -4   6       25.40       18.93      9.16 o 
  -7  -4   6      199.94      217.41     15.16 o 
  -6  -4   6      124.50      125.06     11.78 o 
  -5  -4   6       34.64       40.75      6.43 o 
  -4  -4   6      542.62      477.23     14.49 o 
  -3  -4   6      345.45      298.67      8.12 o 
  -2  -4   6      105.63       94.16      6.47 o 
  -1  -4   6       67.75       51.52      4.45 o 
   0  -4   6        0.02        2.10      3.10 o 
   1  -4   6      215.15      251.28     12.19 o 
   2  -4   6      362.46      332.54     14.32 o 
   3  -4   6       40.11       54.16      8.45 o 
   4  -4   6        7.36        1.75      6.05 o 
   5  -4   6      135.34      125.65     10.75 o 
   6  -4   6       32.75       40.08      8.39 o 
   7  -4   6       22.04       15.66      8.17 o 
   8  -4   6        0.23        5.16      8.35 o 
 -11  -3   6       31.19       37.32     11.25 o 
 -10  -3   6        0.85       12.98      8.74 o 
  -9  -3   6        7.04       -6.28      8.45 o 
  -8  -3   6       40.41       40.77      9.26 o 
  -7  -3   6       19.52       19.02      4.78 o 
  -6  -3   6        2.32        1.24      6.98 o 
  -5  -3   6       58.73       66.34      5.19 o 
  -4  -3   6      236.13      200.24      6.95 o 
  -3  -3   6      277.71      281.58      8.12 o 
  -2  -3   6      743.68      671.31     15.32 o 
  -1  -3   6       61.44       65.19      4.35 o 
   0  -3   6       14.36        9.11      3.41 o 
   1  -3   6       11.17       10.32      5.06 o 
   2  -3   6      571.30      560.19     17.23 o 
   3  -3   6       81.81       84.08      8.63 o 
   4  -3   6     1206.44     1216.34     29.29 o 
   5  -3   6        6.43       15.38      6.58 o 
   6  -3   6      240.81      250.67     14.00 o 
   7  -3   6       44.64       46.64      9.12 o 
   8  -3   6      128.75      123.82     12.62 o 
   9  -3   6       63.78       71.02     11.46 o 
 -11  -2   6       20.47       31.67     10.34 o 
 -10  -2   6       35.99       70.23     11.76 o 
  -9  -2   6       31.74       39.59     10.32 o 
  -8  -2   6       10.86        2.81      4.47 o 
  -7  -2   6       74.08       75.49      6.45 o 
  -6  -2   6      574.01      514.17     18.82 o 
  -5  -2   6      232.67      212.23      7.84 o 
  -4  -2   6       31.07       20.87      3.76 o 
  -3  -2   6        2.20        4.19      3.05 o 
  -2  -2   6      929.73      848.58     13.53 o 
  -1  -2   6     1020.84     1058.80     15.64 o 
   0  -2   6     1724.16     1845.77     24.22 o 
   1  -2   6      178.83      183.26      9.75 o 
   2  -2   6       28.51       32.34      5.97 o 
   3  -2   6        0.13        0.79      4.81 o 
   4  -2   6      669.27      707.80     20.36 o 
   5  -2   6      689.88      712.09     21.62 o 
   6  -2   6        3.95        0.89      5.87 o 
   7  -2   6      102.38      100.74     10.54 o 
   8  -2   6        0.00        1.36      6.95 o 
   9  -2   6       11.17        9.39      8.25 o 
 -10  -1   6        4.22       14.30      9.10 o 
  -9  -1   6        7.16        4.69      5.41 o 
  -8  -1   6      191.90      191.95      8.89 o 
  -7  -1   6      371.45      382.17     11.04 o 
  -6  -1   6       67.51       63.03      6.05 o 
  -5  -1   6       14.13        6.72      5.86 o 
  -4  -1   6       70.82       64.25      5.67 o 
  -3  -1   6      860.57      790.79     32.58 o 
  -2  -1   6      152.95      145.22      5.72 o 
  -1  -1   6      484.14      430.79      8.71 o 
   0  -1   6      173.31      220.14      6.20 o 
   1  -1   6     1866.97     2036.58     36.57 o 
   2  -1   6      458.92      446.20     14.14 o 
   3  -1   6        0.14        8.84      4.61 o 
   4  -1   6        7.19       12.25      5.73 o 
   5  -1   6        0.16       -3.15      5.44 o 
   6  -1   6        0.13        1.50      6.09 o 
   7  -1   6       39.01       31.06      7.90 o 
   8  -1   6      248.46      237.44     14.59 o 
   9  -1   6      483.62      415.98     19.28 o 
  10  -1   6       30.94       13.83      9.06 o 
 -10   0   6        8.55       21.49      9.65 o 
  -9   0   6       55.64       52.05      6.91 o 
  -8   0   6        1.20        8.36      9.36 o 
  -7   0   6      135.04      133.38      7.68 o 
  -6   0   6      133.93      128.37     11.53 o 
  -5   0   6        0.65       -3.72      3.84 o 
  -4   0   6        2.20       -0.65      3.45 o 
  -3   0   6       50.01       52.16      4.29 o 
  -2   0   6       15.54       10.05      3.30 o 
  -1   0   6     1422.49     1455.61     19.33 o 
   0   0   6     1053.23     1060.00     23.22 o 
   1   0   6      411.89      428.95      8.28 o 
   2   0   6      225.69      239.96     10.26 o 
   3   0   6        2.20        4.81      4.21 o 
   4   0   6      236.29      263.81     11.80 o 
   5   0   6      227.66      233.10     12.07 o 
   6   0   6       94.62       98.29      9.69 o 
   7   0   6        8.89        3.31      6.62 o 
   8   0   6      405.26      397.00     17.80 o 
   9   0   6       44.29       53.69      9.87 o 
  10   0   6       24.61       17.29      9.00 o 
 -10   1   6       82.04       91.68     16.97 o 
  -9   1   6        8.35       15.63      5.74 o 
  -8   1   6      326.83      337.32     11.75 o 
  -7   1   6     1152.61     1126.20     20.77 o 
  -6   1   6      242.98      223.69      8.96 o 
  -5   1   6       15.00       16.16      4.64 o 
  -4   1   6        0.86       -1.14      3.94 o 
  -3   1   6       15.83       22.93      3.86 o 
  -2   1   6     1285.48     1289.66     20.04 o 
  -1   1   6      384.42      323.97      7.39 o 
   0   1   6      187.83      195.61      6.71 o 
   1   1   6      665.68      801.81     20.22 o 
   2   1   6      308.90      365.70      9.20 o 
   3   1   6      577.62      703.95     13.27 o 
   4   1   6      303.23      320.23      9.32 o 
   5   1   6      669.74      696.65     14.38 o 
   6   1   6      257.50      255.61      9.86 o 
   7   1   6        2.33       -3.73      4.19 o 
   8   1   6       65.33       69.87      8.86 o 
   9   1   6        6.33       18.90      5.71 o 
  10   1   6       82.22       85.06     21.03 o 
  11   1   6      162.24      144.26     14.65 o 
  -9   2   6        7.41       10.26      5.69 o 
  -8   2   6       55.20       62.09      9.59 o 
  -7   2   6       56.50       73.39      6.92 o 
  -6   2   6      146.63      154.07      8.20 o 
  -5   2   6       45.51       47.81     10.15 o 
  -4   2   6      406.30      362.10      9.91 o 
  -3   2   6      171.29      159.02      6.65 o 
  -2   2   6       86.79       85.33      4.91 o 
  -1   2   6      330.48      278.86      9.02 o 
   0   2   6      229.76      223.20     10.59 o 
   1   2   6       23.50       28.17      3.66 o 
   2   2   6      338.46      387.72      9.18 o 
   3   2   6      299.74      329.79     11.60 o 
   4   2   6      329.28      304.85      9.08 o 
   5   2   6      715.75      784.93     12.04 o 
   6   2   6      388.98      403.01      9.30 o 
   7   2   6      142.05      147.32      7.01 o 
   8   2   6      414.22      434.28     10.28 o 
   9   2   6       64.86       61.89      7.11 o 
  10   2   6      155.14      148.44     22.05 o 
  11   2   6       31.63       34.41     10.14 o 
  -9   3   6       18.95       17.58     13.18 o 
  -8   3   6       21.50       25.34      5.69 o 
  -7   3   6       67.94       64.93      6.69 o 
  -6   3   6      568.41      536.12     18.06 o 
  -5   3   6        0.89        2.93      4.15 o 
  -4   3   6        3.89        0.59      3.89 o 
  -3   3   6      932.01      963.23     38.05 o 
  -2   3   6     1129.07     1141.31     14.49 o 
  -1   3   6        3.81        9.35      2.14 o 
   0   3   6     1365.25     1281.32     46.67 o 
   1   3   6      375.43      356.18     10.86 o 
   2   3   6       31.78       27.20      4.46 o 
   3   3   6     1631.99     1863.99     25.33 o 
   4   3   6      969.62      979.79     12.65 o 
   5   3   6       11.55       12.09      3.01 o 
   6   3   6        0.89       -1.45      3.11 o 
   7   3   6      105.52      119.17      6.55 o 
   8   3   6        1.52        1.69      4.20 o 
   9   3   6      471.42      475.28     12.80 o 
  10   3   6      336.96      339.18     18.10 o 
  11   3   6        0.30       -6.83      8.15 o 
  -8   4   6       32.74       28.01      5.98 o 
  -7   4   6       31.99       46.27      6.05 o 
  -6   4   6      171.33      180.07      8.76 o 
  -5   4   6      221.21      210.33      8.63 o 
  -4   4   6      484.77      441.16     19.33 o 
  -3   4   6      409.01      382.53     10.17 o 
  -2   4   6       53.00       59.07      3.91 o 
  -1   4   6      341.97      316.04      8.47 o 
   0   4   6      887.73      808.57     13.86 o 
   1   4   6       13.29       14.61      3.31 o 
   2   4   6      225.90      212.70      7.27 o 
   3   4   6      728.68      788.02     13.94 o 
   4   4   6       49.12       63.82      4.84 o 
   5   4   6      542.93      505.95      9.03 o 
   6   4   6      858.88      878.11     13.19 o 
   7   4   6       47.71       46.07      4.80 o 
   8   4   6       64.44       81.36      5.45 o 
   9   4   6       77.85       98.10     10.71 o 
  -7   5   6       65.20       56.66      8.94 o 
  -6   5   6       87.29       60.97      9.22 o 
  -5   5   6      201.60      196.49     11.99 o 
  -4   5   6        7.71       10.52      5.53 o 
  -3   5   6      279.95      246.42     12.05 o 
  -2   5   6      239.56      221.40     10.71 o 
  -1   5   6      297.56      264.77      8.19 o 
   0   5   6      138.42      118.02      6.13 o 
   1   5   6      865.31      860.01     14.73 o 
   2   5   6      699.11      677.18     26.99 o 
   3   5   6      172.24      194.47     11.96 o 
   4   5   6      110.26      102.13      5.90 o 
   5   5   6      529.43      509.05     11.43 o 
   6   5   6       48.56       58.95      5.37 o 
   7   5   6       60.31       73.39      6.31 o 
   8   5   6       33.81       46.32      9.35 o 
   9   5   6        1.64       -1.44      7.60 o 
  10   5   6       55.64       43.09     10.12 o 
  -7   6   6        5.19       -2.93      7.05 o 
  -6   6   6       15.23       16.48      7.21 o 
  -5   6   6      230.08      202.81     12.27 o 
  -4   6   6       12.18        8.90      5.34 o 
  -3   6   6        2.11        3.74      5.30 o 
  -2   6   6       25.74       34.01      6.56 o 
  -1   6   6      470.84      448.75     13.53 o 
   0   6   6       47.23       45.77      4.81 o 
   1   6   6      299.47      300.99      8.82 o 
   2   6   6       27.79       31.97      4.07 o 
   3   6   6        6.55        9.69      6.53 o 
   4   6   6      225.13      215.55      7.91 o 
   5   6   6      314.04      315.90      9.08 o 
   6   6   6      100.38       91.39     12.53 o 
   7   6   6      470.45      470.07     19.50 o 
   8   6   6       81.64       79.92     10.44 o 
   9   6   6       13.07       16.80      8.00 o 
  10   6   6       31.57       27.71      9.24 o 
  -6   7   6      134.20      120.04     11.44 o 
  -5   7   6      304.47      304.63     15.05 o 
  -4   7   6        3.08       18.08      6.72 o 
  -3   7   6       57.43       55.72      7.76 o 
  -2   7   6       32.97       34.80      6.74 o 
  -1   7   6      587.74      574.43     17.74 o 
   0   7   6       12.91        5.62      3.99 o 
   1   7   6      228.54      239.94      8.49 o 
   2   7   6       18.47       18.97      5.58 o 
   3   7   6      243.29      250.87     10.26 o 
   4   7   6       71.88       64.41      5.24 o 
   5   7   6       32.31       25.46      4.45 o 
   6   7   6      245.85      225.42     13.81 o 
   7   7   6      788.95      756.97     24.09 o 
   8   7   6      127.36      117.48     11.74 o 
   9   7   6        4.38        1.34      7.15 o 
  10   7   6      100.82       82.64     11.40 o 
  11   7   6       15.63       -1.69      7.92 o 
  -5   8   6        1.28       -6.40      6.40 o 
  -4   8   6       65.66       76.85      9.35 o 
  -3   8   6        0.02       -4.41      5.38 o 
  -2   8   6      105.89      111.94      9.43 o 
  -1   8   6        8.24        3.25      5.30 o 
   0   8   6      643.97      621.45     27.20 o 
   1   8   6       17.99        9.74      4.17 o 
   2   8   6        9.40        5.61      3.89 o 
   3   8   6       25.69       23.50      4.42 o 
   4   8   6       16.65       14.41      4.31 o 
   5   8   6      455.05      442.81     18.43 o 
   6   8   6      259.15      269.77     15.24 o 
   7   8   6      656.54      641.80     22.39 o 
   8   8   6        0.16       -1.87      6.99 o 
   9   8   6       23.26       20.97      8.72 o 
  10   8   6       57.10       36.95      9.61 o 
  11   8   6       57.02       43.15     10.26 o 
  -4   9   6      108.08      120.08     11.36 o 
  -3   9   6        3.60        3.96      5.77 o 
  -2   9   6        3.09        9.35      6.18 o 
  -1   9   6       32.91       45.81      7.44 o 
   0   9   6       21.97       11.03      5.69 o 
   1   9   6        0.07       -1.38      4.22 o 
   2   9   6       24.03       27.23      4.48 o 
   3   9   6       27.10       35.37      4.80 o 
   4   9   6        2.61       -2.40      6.99 o 
   5   9   6       55.21       47.98      9.02 o 
   6   9   6      441.96      452.28     19.06 o 
   7   9   6      105.77       79.96     10.42 o 
   8   9   6       11.93        9.85      7.56 o 
   9   9   6      161.87      175.71     14.42 o 
  10   9   6       14.57       13.96      8.74 o 
  11   9   6        7.99       -5.63      8.23 o 
  -3  10   6       11.66        7.44      7.25 o 
  -2  10   6        3.80       -5.69      5.69 o 
  -1  10   6        0.77       11.03      6.40 o 
   0  10   6      105.64      134.08      9.91 o 
   1  10   6      118.81      120.21      7.23 o 
   2  10   6      100.76      116.43     10.24 o 
   3  10   6        8.99       13.45      7.56 o 
   4  10   6       75.73       64.79     10.36 o 
   5  10   6      160.00      148.24     13.45 o 
   6  10   6        8.14        6.48      7.56 o 
   7  10   6      169.11      178.98     13.51 o 
   8  10   6       40.43       35.78      9.00 o 
   9  10   6        1.31       -1.14      7.23 o 
  10  10   6      101.14       93.25     12.31 o 
  11  10   6      161.51      139.95     14.34 o 
  -1  11   6        0.20       -4.29      5.97 o 
   0  11   6        0.19        6.72      5.49 o 
   2  11   6       25.48       28.34      9.18 o 
   3  11   6        0.00       -7.52      7.52 o 
   4  11   6      101.88       79.74     11.52 o 
   5  11   6        0.83        3.31      7.98 o 
   6  11   6      110.46      146.23     13.88 o 
   7  11   6      105.39      129.90     13.31 o 
   8  11   6       35.81       27.00      8.51 o 
   9  11   6      109.76       82.85     11.80 o 
  10  11   6        8.89       -1.44      7.84 o 
   3  12   6       30.16       45.97     10.67 o 
   4  12   6        2.22       -3.09      8.45 o 
   5  12   6       41.07       40.57     10.77 o 
   6  12   6      133.32      149.78     14.71 o 
   7  12   6       22.59       15.74      9.30 o 
   8  12   6        8.88       19.93      9.49 o 
   9  12   6       30.86       33.40      9.77 o 
   3  13   6       17.59       -7.72      9.12 o 
   4  13   6       11.93        2.78      9.39 o 
   5  13   6       12.58       10.71     10.93 o 
   6  13   6       60.97       79.45     12.68 o 
   7  13   6       10.52       19.22     10.85 o 
  -7 -11   7       36.31        5.99      9.71 o 
  -6 -11   7       26.03       36.02     10.44 o 
  -5 -11   7       15.11       17.65      9.06 o 
  -4 -11   7       68.38       74.01     10.75 o 
  -3 -11   7       32.64       37.87      9.24 o 
  -2 -11   7        3.86        1.36      6.79 o 
  -1 -11   7        8.59        7.23      7.03 o 
  -9 -10   7        0.71       -8.80      8.80 o 
  -8 -10   7       11.61        6.46     11.25 o 
  -7 -10   7        0.17        0.69      8.84 o 
  -6 -10   7       19.40       12.43      8.78 o 
  -5 -10   7      394.47      428.77     20.17 o 
  -4 -10   7       81.44       87.44     10.85 o 
  -3 -10   7        7.14        5.59      6.30 o 
  -2 -10   7       53.47       49.79      9.08 o 
  -1 -10   7        9.15        8.09      6.62 o 
   0 -10   7        0.33       -3.82      6.07 o 
   1 -10   7       11.24       23.73      7.33 o 
  -9  -9   7       16.96       26.73     10.85 o 
  -8  -9   7       45.24       32.32     11.36 o 
  -7  -9   7       20.26       18.04     10.02 o 
  -6  -9   7        7.26        5.02      8.74 o 
  -5  -9   7        0.07       -3.01      7.17 o 
  -4  -9   7       79.37       72.30      9.89 o 
  -3  -9   7        4.60        1.97      6.14 o 
  -2  -9   7        0.44       -0.49      5.65 o 
  -1  -9   7       25.01       23.81      7.17 o 
   0  -9   7       16.34       20.95      7.35 o 
   1  -9   7      129.13      123.86      7.95 o 
   2  -9   7        6.33        0.51      7.21 o 
   3  -9   7      137.56      130.30     13.71 o 
 -10  -8   7       21.45       23.50     11.30 o 
  -9  -8   7      256.72      286.30     18.89 o 
  -8  -8   7       31.85       41.91     11.19 o 
  -7  -8   7       17.94        7.66      9.97 o 
  -6  -8   7       17.90       10.62      8.33 o 
  -5  -8   7       32.37       39.64      8.76 o 
  -4  -8   7      311.61      311.70     15.66 o 
  -3  -8   7      383.69      362.46     15.99 o 
  -2  -8   7       80.28       77.14      9.20 o 
  -1  -8   7        0.39       -2.64      3.75 o 
   0  -8   7       79.75       75.68      6.66 o 
   1  -8   7        9.20        9.65      7.29 o 
   2  -8   7        0.09        0.00      7.66 o 
   3  -8   7        0.09       -6.64      6.99 o 
   4  -8   7       73.45       93.49     11.86 o 
 -10  -7   7       60.85       79.05     13.59 o 
  -9  -7   7       15.00       -1.69      9.63 o 
  -8  -7   7       13.71        4.53      9.02 o 
  -7  -7   7        0.01       -8.09      8.09 o 
  -6  -7   7      154.45      181.50     14.26 o 
  -5  -7   7       17.20       32.12      8.11 o 
  -4  -7   7       82.42       94.26     10.26 o 
  -3  -7   7       25.14       24.74      6.95 o 
  -2  -7   7        1.54        2.63      3.87 o 
  -1  -7   7       33.05       44.60      5.42 o 
   0  -7   7       71.44       86.22      6.86 o 
   1  -7   7       55.10       69.17      9.26 o 
   2  -7   7        7.24       13.37      7.42 o 
   3  -7   7       10.17        8.47      7.46 o 
   4  -7   7      164.47      179.08     13.57 o 
   5  -7   7        9.61       14.12      8.23 o 
 -10  -6   7        8.92       18.45     10.30 o 
  -9  -6   7       63.41       49.59     11.54 o 
  -8  -6   7      174.72      164.39     15.16 o 
  -7  -6   7      849.59      866.10     27.69 o 
  -6  -6   7        0.76       -7.56      7.56 o 
  -5  -6   7        4.25        4.00      7.56 o 
  -4  -6   7       18.04       20.66      7.31 o 
  -3  -6   7        0.80        1.14      3.77 o 
  -2  -6   7      124.39      121.34      7.22 o 
  -1  -6   7       30.21       26.25      7.35 o 
   0  -6   7       14.72        3.26      4.36 o 
   1  -6   7      176.89      159.39     11.90 o 
   2  -6   7      887.59      920.40     25.68 o 
   3  -6   7      204.20      187.31     13.29 o 
   4  -6   7       11.96       32.26      8.88 o 
   5  -6   7        6.07       -0.35      6.93 o 
   6  -6   7       17.62        7.13      8.35 o 
 -11  -5   7        2.77        3.47     10.12 o 
 -10  -5   7        7.16        5.79      9.39 o 
  -9  -5   7      149.75      152.67     14.89 o 
  -8  -5   7       49.15       59.69     11.32 o 
  -7  -5   7      104.49      115.41     12.45 o 
  -6  -5   7       83.92       96.36     11.05 o 
  -5  -5   7       32.80       34.39      9.08 o 
  -4  -5   7      277.72      272.60      9.86 o 
  -3  -5   7       29.72       29.79      5.42 o 
  -2  -5   7       25.92       26.58      4.27 o 
  -1  -5   7       54.28       62.95      5.47 o 
   0  -5   7        1.90        3.14      3.86 o 
   1  -5   7       17.86       19.71      7.56 o 
   2  -5   7      154.66      159.98     12.25 o 
   3  -5   7      172.29      173.23     12.55 o 
   4  -5   7       35.93       29.03      8.43 o 
   5  -5   7       47.41       30.68      8.86 o 
   6  -5   7       42.20       50.56      9.59 o 
   7  -5   7       33.99       27.53      8.63 o 
 -10  -4   7        4.20        0.75      9.10 o 
  -9  -4   7        2.36       -0.10      8.63 o 
  -8  -4   7        5.54       -1.24      8.07 o 
  -7  -4   7      119.02      122.22     12.13 o 
  -6  -4   7       86.13       99.85     11.21 o 
  -5  -4   7       41.40       35.24      4.65 o 
  -4  -4   7        4.15        8.93      6.49 o 
  -3  -4   7        0.01       -0.71      3.61 o 
  -2  -4   7       30.93       28.66      7.37 o 
  -1  -4   7        7.14       15.22      7.74 o 
   0  -4   7       64.88       71.33      5.61 o 
   1  -4   7       76.74       89.77      9.16 o 
   2  -4   7        0.14       -6.07      6.07 o 
   3  -4   7      432.02      418.37     17.02 o 
   4  -4   7      297.49      295.00     15.22 o 
   5  -4   7      184.65      213.27     14.00 o 
   6  -4   7      128.93      122.50     12.21 o 
   7  -4   7       62.78       55.72     10.44 o 
   8  -4   7       24.88       17.53      9.16 o 
 -10  -3   7       13.03       42.68     10.60 o 
  -9  -3   7       19.90       18.06      9.89 o 
  -8  -3   7       14.67        6.38      8.39 o 
  -7  -3   7        2.27       -4.00      7.64 o 
  -6  -3   7        1.73       -4.23      4.23 o 
  -5  -3   7       60.58       68.93     10.31 o 
  -4  -3   7       11.42        9.84      5.19 o 
  -3  -3   7      407.14      375.16     10.30 o 
  -2  -3   7       21.51       26.79      3.92 o 
  -1  -3   7        1.60        3.10      3.05 o 
   0  -3   7      203.93      176.55      7.60 o 
   1  -3   7      575.76      599.75     18.36 o 
   2  -3   7        4.19       -1.83      5.79 o 
   3  -3   7      148.16      136.80     11.42 o 
   4  -3   7      373.67      368.76     16.37 o 
   5  -3   7        7.03        7.74      6.74 o 
   6  -3   7        0.25       -2.64      6.74 o 
   7  -3   7      143.80      135.44     13.04 o 
   8  -3   7        6.45       -7.60      7.60 o 
 -10  -2   7       19.72       28.26      9.55 o 
  -9  -2   7       40.27       47.05     10.40 o 
  -8  -2   7        2.23        8.00      8.37 o 
  -7  -2   7      171.59      182.76      8.51 o 
  -6  -2   7      150.86      148.96      7.95 o 
  -5  -2   7        0.17       -3.55      4.82 o 
  -4  -2   7      930.84      871.31     15.16 o 
  -3  -2   7      244.49      215.43      7.56 o 
  -2  -2   7      138.06      146.68      6.18 o 
  -1  -2   7      100.97      107.54      7.22 o 
   0  -2   7      416.91      433.73      9.72 o 
   1  -2   7      458.71      468.25     15.58 o 
   2  -2   7      126.34      104.62      8.88 o 
   3  -2   7        8.11       13.06      6.16 o 
   4  -2   7        1.30       -2.93      5.97 o 
   5  -2   7      118.02      127.88     10.95 o 
   6  -2   7       22.71       21.41      7.74 o 
   7  -2   7       13.82       -0.20      7.58 o 
   8  -2   7        1.64       -1.38      7.58 o 
   9  -2   7      178.80      155.72     14.71 o 
 -10  -1   7        2.71       15.18      9.22 o 
  -9  -1   7       25.43       30.43      9.35 o 
  -8  -1   7      148.15      162.77      8.62 o 
  -7  -1   7       35.15       35.87      5.62 o 
  -6  -1   7       91.30       96.65      6.71 o 
  -5  -1   7       32.92       44.96      5.54 o 
  -4  -1   7      142.42      119.62      6.28 o 
  -3  -1   7       30.47       31.62      4.11 o 
  -2  -1   7     2458.97     2545.30     43.82 o 
  -1  -1   7      512.05      498.15     10.03 o 
   0  -1   7       83.08       88.54      4.69 o 
   1  -1   7       41.61       45.56      9.35 o 
   2  -1   7     1867.37     2089.24     39.17 o 
   3  -1   7       96.95      104.08      8.86 o 
   4  -1   7      688.23      745.29     21.09 o 
   5  -1   7      250.08      256.30     13.81 o 
   6  -1   7        1.02       -2.09      5.75 o 
   7  -1   7      128.91      132.96     11.90 o 
   8  -1   7      207.82      199.39     14.65 o 
   9  -1   7       64.07       45.75     10.26 o 
 -10   0   7       16.63       18.61      9.18 o 
  -9   0   7       91.80      102.38     11.57 o 
  -8   0   7      594.34      590.17     16.20 o 
  -7   0   7      284.34      280.16     10.69 o 
  -6   0   7       93.19       97.53      8.32 o 
  -5   0   7      196.78      191.35      8.40 o 
  -4   0   7       99.95       94.51      6.09 o 
  -3   0   7       18.67       21.13      4.00 o 
  -2   0   7      323.96      263.85      7.53 o 
  -1   0   7      826.23      783.86     17.47 o 
   0   0   7      206.38      214.95      8.50 o 
   1   0   7     2635.69     2833.19     33.93 o 
   2   0   7       24.91       22.22      5.22 o 
   3   0   7        7.59       11.99      5.00 o 
   4   0   7      248.57      234.13     12.25 o 
   5   0   7       69.82       68.34      8.65 o 
   6   0   7       25.22       39.66      8.13 o 
   7   0   7      375.25      393.41     16.82 o 
   8   0   7       46.33       50.54      9.24 o 
   9   0   7       49.06       46.16      9.87 o 
  10   0   7      125.11      120.16     13.00 o 
  -9   1   7        4.55       10.34      5.72 o 
  -8   1   7       13.45       12.32      6.93 o 
  -7   1   7      255.84      250.01     10.13 o 
  -6   1   7      126.92      130.43      7.79 o 
  -5   1   7      156.60      142.14      9.01 o 
  -4   1   7      269.14      249.74      8.67 o 
  -3   1   7      557.47      537.79     14.46 o 
  -2   1   7      723.45      620.68     11.53 o 
  -1   1   7      130.92      130.81      8.33 o 
   0   1   7     1758.02     1910.04     35.15 o 
   1   1   7     3513.90     3822.53     46.01 o 
   2   1   7      731.04      758.97     14.17 o 
   3   1   7     1316.83     1446.53     22.18 o 
   4   1   7      527.56      544.53     12.67 o 
   5   1   7       18.93       19.03      4.64 o 
   6   1   7       14.78       15.11      6.87 o 
   7   1   7      170.89      172.03     12.51 o 
   8   1   7      185.62      174.49     13.33 o 
   9   1   7     1235.85     1175.18     31.79 o 
  10   1   7        3.65       -6.05      6.97 o 
  -9   2   7        2.17       11.22      5.60 o 
  -8   2   7        6.64        6.73      5.17 o 
  -7   2   7       73.64       78.30      7.11 o 
  -6   2   7        0.28       -1.22      3.96 o 
  -5   2   7        1.47       -2.69      4.36 o 
  -4   2   7      493.33      468.52     14.86 o 
  -3   2   7      466.26      467.65     11.51 o 
  -2   2   7      119.88      122.39      6.03 o 
  -1   2   7      407.19      379.07     11.40 o 
   0   2   7       19.19       24.70      3.99 o 
   1   2   7      282.31      285.73      8.52 o 
   2   2   7      172.04      172.44     12.62 o 
   3   2   7      267.63      258.38      8.56 o 
   4   2   7       11.00       20.52      5.43 o 
   5   2   7       19.96       19.42      5.30 o 
   6   2   7        3.06        0.73      4.47 o 
   7   2   7       14.39        8.82      8.69 o 
   8   2   7       41.16       48.43      5.06 o 
   9   2   7      142.33      150.61      9.30 o 
  10   2   7        3.07       -1.54      6.85 o 
  -8   3   7       54.13       46.01      9.35 o 
  -7   3   7       48.17       47.88      8.63 o 
  -6   3   7      324.39      302.27     10.56 o 
  -5   3   7       40.67       41.22      5.29 o 
  -4   3   7      255.94      238.84     16.19 o 
  -3   3   7      141.51      131.58      9.10 o 
  -2   3   7      255.14      239.62      8.20 o 
  -1   3   7      101.74       86.24      7.88 o 
   0   3   7      229.49      211.37      7.39 o 
   1   3   7      204.67      186.86      7.27 o 
   2   3   7      410.82      431.00     10.48 o 
   3   3   7      118.88      151.90     13.38 o 
   4   3   7      411.44      408.76     10.84 o 
   5   3   7      474.92      477.39     12.29 o 
   6   3   7      101.56      114.90     15.85 o 
   7   3   7       83.78       72.02      6.91 o 
   8   3   7      424.23      419.49     12.70 o 
   9   3   7        0.03       -3.09      4.55 o 
  10   3   7        1.40        6.97      7.01 o 
  -8   4   7      118.42      124.19     12.41 o 
  -7   4   7       10.07       17.43      7.62 o 
  -6   4   7      298.94      259.95     13.98 o 
  -5   4   7      166.34      162.68     10.79 o 
  -4   4   7      109.41       93.13      8.94 o 
  -3   4   7      576.01      549.79     17.37 o 
  -2   4   7      494.66      439.13     14.67 o 
  -1   4   7       71.87       65.57     14.18 o 
   0   4   7      365.81      326.25     12.71 o 
   1   4   7       36.42       46.41      4.72 o 
   2   4   7      106.94      134.78      6.81 o 
   3   4   7      154.67      141.95      7.22 o 
   4   4   7      180.09      168.62      7.87 o 
   5   4   7       29.82       26.87      5.50 o 
   6   4   7      101.61      103.04      7.12 o 
   7   4   7        0.96        2.97      4.75 o 
   8   4   7       72.80       65.83      6.68 o 
   9   4   7        8.86        7.40      5.01 o 
  -7   5   7        0.00        0.61      7.13 o 
  -6   5   7      369.06      343.06     15.91 o 
  -5   5   7      230.46      179.87     11.86 o 
  -4   5   7      115.99      102.92      9.53 o 
  -3   5   7       77.29       72.04      7.92 o 
  -2   5   7       33.20       26.94      6.20 o 
  -1   5   7        5.62       12.61      4.04 o 
   0   5   7      645.49      594.75     12.52 o 
   1   5   7        6.87        9.50      3.83 o 
   2   5   7      136.34      139.54     10.02 o 
   3   5   7     1237.73     1296.03     34.93 o 
   4   5   7      110.74      130.35      7.02 o 
   5   5   7       34.70       24.55     19.29 o 
   6   5   7       86.97       88.26      8.91 o 
   7   5   7       22.38       42.05     11.89 o 
   8   5   7        5.23        5.55      4.32 o 
   9   5   7       21.91       17.04      8.90 o 
  10   5   7       18.98       26.25      9.41 o 
  -6   6   7      100.84       98.43     11.03 o 
  -5   6   7       16.97       29.34      7.60 o 
  -4   6   7       27.34       25.19      6.89 o 
  -3   6   7        0.33       -0.26      5.08 o 
  -2   6   7       65.31       80.92      8.23 o 
  -1   6   7     1422.06     1318.12     28.66 o 
   0   6   7       97.41       89.82      7.93 o 
   1   6   7       17.11        9.70      4.07 o 
   2   6   7       19.32       10.84      4.11 o 
   3   6   7      144.89      132.16      9.42 o 
   4   6   7        0.88       -0.04      4.03 o 
   5   6   7       24.67       24.88      4.63 o 
   6   6   7        2.60        3.36      4.18 o 
   7   6   7      459.75      449.84     12.02 o 
   8   6   7        3.98       -2.05      7.37 o 
   9   6   7      304.00      328.78     18.51 o 
  10   6   7       50.75       37.06     10.18 o 
  -5   7   7        9.75       10.71      6.95 o 
  -4   7   7        4.05        0.51      6.07 o 
  -3   7   7       97.26       95.95      9.39 o 
  -2   7   7       45.32       53.63      7.58 o 
  -1   7   7       91.59      108.65      8.86 o 
   0   7   7      451.86      430.48     11.26 o 
   1   7   7       52.43       52.49      5.31 o 
   2   7   7        3.21       -0.91      3.90 o 
   3   7   7       66.27       69.98      5.72 o 
   4   7   7      106.89      110.58     10.84 o 
   5   7   7      716.31      747.60     15.05 o 
   6   7   7        9.74       14.63      7.62 o 
   7   7   7      252.24      238.38     15.48 o 
   8   7   7      423.60      456.32     20.13 o 
   9   7   7       19.96       18.26      9.02 o 
  10   7   7       25.34       30.45     10.14 o 
  11   7   7      159.07      187.43     16.62 o 
  -4   8   7       11.55        8.98      6.91 o 
  -3   8   7        0.25       -5.16      5.16 o 
  -2   8   7        8.44        2.84      5.75 o 
  -1   8   7       13.57       21.84      6.40 o 
   0   8   7      410.53      408.70     15.16 o 
   1   8   7       14.28       15.97      4.46 o 
   2   8   7        5.47        5.15      3.85 o 
   3   8   7       34.34       28.96      4.88 o 
   4   8   7        2.91        4.17      3.88 o 
   5   8   7      667.77      699.64     24.13 o 
   6   8   7      175.37      194.48     14.26 o 
   7   8   7        5.80       -1.22      7.05 o 
   8   8   7      118.39      123.07     12.60 o 
   9   8   7       13.20        5.28      8.17 o 
  10   8   7       86.99       76.69     11.78 o 
  11   8   7       12.38        2.99      9.10 o 
  -3   9   7       27.48       40.49      8.43 o 
  -2   9   7      102.93       93.78      9.61 o 
  -1   9   7       17.78       25.86      6.91 o 
   0   9   7      189.27      184.48     11.15 o 
   1   9   7       14.83       24.90     11.41 o 
   2   9   7       28.19       27.26      4.87 o 
   3   9   7        7.36       12.51      9.71 o 
   4   9   7      109.87      145.13     12.96 o 
   5   9   7        1.41       -1.18      7.33 o 
   6   9   7       13.08        8.72      8.15 o 
   7   9   7        5.67        2.82      7.64 o 
   8   9   7      210.55      201.26     14.99 o 
   9   9   7       20.41       16.17      9.24 o 
  10   9   7       92.91       84.82     12.64 o 
  11   9   7       48.78       41.89     11.21 o 
  -2  10   7       46.36       63.65      9.16 o 
  -1  10   7        8.27       11.44      6.44 o 
   0  10   7      113.88      122.20     10.18 o 
   1  10   7       40.15       42.74      6.91 o 
   2  10   7       71.80       78.75      6.41 o 
   3  10   7       43.69       54.73     10.18 o 
   4  10   7       84.17       89.39     11.64 o 
   5  10   7      211.06      211.99     15.40 o 
   6  10   7       89.37      102.98     12.70 o 
   7  10   7       46.42       50.16     10.30 o 
   8  10   7       20.55        9.55      8.55 o 
   9  10   7       23.25       23.16      9.08 o 
  10  10   7       46.38       32.67     10.36 o 
  -1  11   7       28.45       41.63      8.17 o 
   0  11   7       75.72       89.04      9.51 o 
   2  11   7       11.15        5.59      8.41 o 
   3  11   7       27.18       24.64      9.59 o 
   4  11   7        8.80       13.00      9.08 o 
   5  11   7       11.52        9.02      8.84 o 
   6  11   7       94.06       90.85     12.21 o 
   7  11   7        7.52       11.09      9.43 o 
   8  11   7      151.91      157.99     14.38 o 
   9  11   7       31.07       27.47      9.79 o 
  10  11   7       27.96       25.98      9.89 o 
   3  12   7       36.46       44.12     11.09 o 
   4  12   7      120.24      169.53     15.46 o 
   5  12   7      250.45      283.05     18.26 o 
   6  12   7        2.65        9.00      9.10 o 
   7  12   7        3.25        0.55      9.12 o 
   8  12   7        0.21       -9.77      9.77 o 
   9  12   7       24.08       21.37      9.93 o 
   5  13   7       17.46        7.31     10.71 o 
  -6 -11   8      199.80      228.40     17.06 o 
  -5 -11   8      113.37      142.53     14.44 o 
  -4 -11   8        1.41        4.79      7.80 o 
  -3 -11   8        0.41       -6.18      6.50 o 
  -8 -10   8        0.24      -10.32     10.32 o 
  -7 -10   8        2.38       -9.02      9.02 o 
  -6 -10   8        4.10       -7.78      7.78 o 
  -5 -10   8       21.75       20.48      9.51 o 
  -4 -10   8        0.19        6.03      7.37 o 
  -3 -10   8       18.10       16.29      7.76 o 
  -2 -10   8        7.34        9.26      7.05 o 
  -1 -10   8       12.72       17.57      7.17 o 
   0 -10   8       88.97      124.98     11.13 o 
  -9  -9   8       40.39       42.72     12.13 o 
  -8  -9   8        7.88       -7.54      9.02 o 
  -7  -9   8       47.77       71.02     13.14 o 
  -6  -9   8      186.40      196.94     15.64 o 
  -5  -9   8      111.33      139.95     13.90 o 
  -4  -9   8      278.48      276.53     16.09 o 
  -3  -9   8        6.39       -1.85      6.40 o 
  -2  -9   8       15.87       -0.83      6.01 o 
  -1  -9   8        6.64        0.65      6.01 o 
   0  -9   8       91.91      114.23     11.56 o 
   1  -9   8       23.72       22.02      5.42 o 
   2  -9   8        2.83        8.35      7.82 o 
  -9  -8   8       25.26       19.04     10.89 o 
  -8  -8   8       12.77       -0.28      9.08 o 
  -7  -8   8        4.66        1.04      9.26 o 
  -6  -8   8       75.18       76.61     11.72 o 
  -5  -8   8      108.65      106.27     11.86 o 
  -4  -8   8       24.04       33.66      8.86 o 
  -3  -8   8        0.66       -1.16      5.75 o 
  -2  -8   8        0.11        8.61      6.22 o 
  -1  -8   8        7.25        4.21      5.87 o 
   0  -8   8        0.08        2.46      4.64 o 
   1  -8   8       73.69       85.25      7.22 o 
   2  -8   8       85.64      101.29     11.56 o 
   3  -8   8       10.07       -1.60      7.72 o 
 -10  -7   8       11.83       38.82     12.03 o 
  -9  -7   8       10.60        6.09     10.04 o 
  -8  -7   8      173.58      178.16     16.01 o 
  -7  -7   8       19.79        4.00      9.16 o 
  -6  -7   8       77.29       84.02     12.25 o 
  -5  -7   8        3.35       -6.79      6.79 o 
  -4  -7   8       29.13       31.39      7.94 o 
  -3  -7   8      110.21      109.01     10.32 o 
  -2  -7   8       97.35       86.17      6.46 o 
  -1  -7   8      112.96      105.45     10.51 o 
   0  -7   8        0.00       -3.71      3.71 o 
   1  -7   8      148.39      144.96      8.17 o 
   2  -7   8       40.23       36.65      9.41 o 
   3  -7   8       21.50       17.88      8.37 o 
   4  -7   8       16.46        8.69      8.35 o 
 -10  -6   8       32.83       46.89     11.74 o 
  -9  -6   8       70.11       69.68     13.12 o 
  -8  -6   8        6.74        1.48      9.43 o 
  -7  -6   8      148.35      146.25     14.16 o 
  -6  -6   8       94.18      121.85     13.20 o 
  -5  -6   8      189.94      198.16     13.75 o 
  -4  -6   8       44.93       37.97      8.13 o 
  -3  -6   8       34.60       50.38      5.28 o 
  -2  -6   8        1.11        3.98      3.66 o 
  -1  -6   8       88.60       81.28      7.62 o 
   0  -6   8       40.05       39.53     13.48 o 
   1  -6   8        3.88        5.30      7.07 o 
   2  -6   8        0.13       -3.27      7.09 o 
   3  -6   8       32.25       31.53      8.98 o 
   4  -6   8      272.04      267.33     15.54 o 
   5  -6   8       24.57       12.74      8.59 o 
 -10  -5   8       49.76       66.61     12.72 o 
  -9  -5   8       19.12       10.54     10.04 o 
  -8  -5   8       76.58       75.53     11.68 o 
  -7  -5   8       67.58       73.46     11.50 o 
  -6  -5   8       42.13       35.90      9.26 o 
  -5  -5   8        5.98       -1.65      7.64 o 
  -4  -5   8      464.84      481.88     11.79 o 
  -3  -5   8       21.65       28.53      4.90 o 
  -2  -5   8       40.34       39.66      5.06 o 
  -1  -5   8       19.07       23.83      4.81 o 
   0  -5   8      160.30      148.92      7.88 o 
   1  -5   8        1.21       -6.16      6.16 o 
   2  -5   8       98.27      114.74     11.11 o 
   3  -5   8       50.10       60.07      9.61 o 
   4  -5   8       35.54       36.87      9.12 o 
   5  -5   8       63.81       63.14     10.24 o 
   6  -5   8       49.68       57.57     10.81 o 
 -10  -4   8       62.23       59.20     12.33 o 
  -9  -4   8       56.58       72.46     11.95 o 
  -8  -4   8       47.55       55.34     11.42 o 
  -7  -4   8       30.19       28.71      9.30 o 
  -6  -4   8        6.70       -0.53      7.68 o 
  -5  -4   8        0.16       -4.08      4.08 o 
  -4  -4   8      122.57      130.31      7.21 o 
  -3  -4   8      216.08      218.32      8.19 o 
  -2  -4   8        2.62       -6.26      7.89 o 
  -1  -4   8      747.32      650.39     13.57 o 
   0  -4   8      898.31      924.37     34.74 o 
   1  -4   8        0.53       -2.44      3.94 o 
   2  -4   8       46.70       51.05      8.94 o 
   3  -4   8       85.84      103.02     10.69 o 
   4  -4   8        1.11        8.13      7.29 o 
   5  -4   8      366.89      368.34     17.61 o 
   6  -4   8      168.19      176.30     13.79 o 
   7  -4   8        0.27        2.05      7.94 o 
 -10  -3   8       22.23       45.22     10.81 o 
  -9  -3   8        1.09        9.73      8.98 o 
  -8  -3   8      134.06      135.46     13.29 o 
  -7  -3   8        0.23        1.32      7.90 o 
  -6  -3   8        1.34       -1.33      3.98 o 
  -5  -3   8       25.87       24.83      4.89 o 
  -4  -3   8      201.48      175.06      8.18 o 
  -3  -3   8      297.35      305.78     10.74 o 
  -2  -3   8        1.88        3.25      3.76 o 
  -1  -3   8       54.04       54.77      4.91 o 
   0  -3   8      269.87      266.09      8.87 o 
   1  -3   8      692.51      704.02     14.39 o 
   2  -3   8      138.37      148.40     12.03 o 
   3  -3   8       74.01       73.24      9.93 o 
   4  -3   8      222.39      229.52     14.04 o 
   5  -3   8        1.35        4.65      6.85 o 
   6  -3   8        0.74       -6.58      6.58 o 
   7  -3   8      142.57      158.48     13.73 o 
   8  -3   8      158.44      150.09     14.16 o 
 -10  -2   8       22.85       38.11     10.65 o 
  -9  -2   8      119.18      152.51     14.59 o 
  -8  -2   8        2.76        0.83      8.78 o 
  -7  -2   8       42.71       39.51      5.52 o 
  -6  -2   8       59.25       61.39      6.05 o 
  -5  -2   8       13.27       10.55      4.54 o 
  -4  -2   8       17.77       13.88     12.76 o 
  -3  -2   8      120.52      125.97      6.79 o 
  -2  -2   8      211.31      221.55      7.79 o 
  -1  -2   8        0.63       -3.13      3.37 o 
   0  -2   8      190.46      169.39      7.03 o 
   1  -2   8      903.93      895.43     15.95 o 
   2  -2   8      873.39      879.26     23.40 o 
   3  -2   8      460.26      492.06     18.08 o 
   4  -2   8      700.62      697.46     21.94 o 
   5  -2   8      218.71      202.26     13.18 o 
   6  -2   8      199.13      191.84     13.47 o 
   7  -2   8      480.02      424.85     19.04 o 
   8  -2   8       12.47        5.02      7.58 o 
  -9  -1   8      153.21      188.65     15.50 o 
  -8  -1   8       10.08        9.30      5.15 o 
  -7  -1   8      182.79      178.02     12.90 o 
  -6  -1   8        1.83       -0.76      4.37 o 
  -5  -1   8       48.97       58.64      9.22 o 
  -4  -1   8        4.02        4.32      4.12 o 
  -3  -1   8        2.59        4.02      3.78 o 
  -2  -1   8        2.14       -3.52      3.52 o 
  -1  -1   8        1.23       -0.45      3.06 o 
   0  -1   8      333.19      326.43      8.46 o 
   1  -1   8       31.57       28.98      4.00 o 
   2  -1   8      386.29      429.63     16.13 o 
   3  -1   8       93.32       89.75      9.02 o 
   4  -1   8      126.43      120.33     10.34 o 
   5  -1   8       12.59       22.71      7.35 o 
   6  -1   8        6.53        6.14      6.46 o 
   7  -1   8       81.27       84.41     10.89 o 
   8  -1   8       25.13       14.81      8.31 o 
   9  -1   8       17.43       20.50      9.00 o 
  -9   0   8        1.04       -2.05      5.98 o 
  -8   0   8       16.68       21.86      5.66 o 
  -7   0   8        0.00       -0.26      9.24 o 
  -6   0   8       68.22       97.48     12.86 o 
  -5   0   8      223.52      222.82      9.10 o 
  -4   0   8     1554.97     1541.13     54.39 o 
  -3   0   8      402.22      353.33      9.65 o 
  -2   0   8        0.21        1.95      3.56 o 
  -1   0   8      145.70      135.47      6.39 o 
   0   0   8       34.35       44.88      3.97 o 
   1   0   8      125.20      112.20      5.39 o 
   2   0   8      767.13      799.55     21.15 o 
   3   0   8     1079.64     1136.48     26.84 o 
   4   0   8       37.10       42.56      7.31 o 
   5   0   8       26.54       30.96      7.37 o 
   6   0   8       97.41       99.00     10.36 o 
   7   0   8       26.33       11.72      7.44 o 
   8   0   8      404.23      364.68     17.90 o 
   9   0   8       45.52       42.97      9.87 o 
  -9   1   8        0.07       -5.69      7.54 o 
  -8   1   8      172.62      182.61     12.68 o 
  -7   1   8       45.81       44.02      5.90 o 
  -6   1   8       34.77       34.44      5.67 o 
  -5   1   8      305.16      305.79     10.15 o 
  -4   1   8      234.81      222.37     11.82 o 
  -3   1   8      389.98      343.82     13.00 o 
  -2   1   8      217.01      207.76     10.50 o 
  -1   1   8       13.27        0.71      5.10 o 
   0   1   8        6.75        0.57      5.08 o 
   1   1   8      407.76      410.69     14.59 o 
   2   1   8      812.50      808.26     20.76 o 
   3   1   8       18.82       18.71      6.05 o 
   4   1   8      341.26      300.87     13.81 o 
   5   1   8        1.08        3.29      5.93 o 
   6   1   8       71.98       61.47      8.98 o 
   7   1   8       18.61       16.88      6.97 o 
   8   1   8        0.89       -6.20      6.20 o 
   9   1   8       88.26       92.41     11.66 o 
  10   1   8       12.10       23.34      9.16 o 
  -8   2   8      120.91      118.88     11.52 o 
  -7   2   8        2.05        5.08      6.72 o 
  -6   2   8       51.93       56.11      8.67 o 
  -5   2   8       46.52       55.26      7.90 o 
  -4   2   8       11.31       11.76      6.05 o 
  -3   2   8      570.48      589.43     17.80 o 
  -2   2   8       75.95       69.93      7.39 o 
  -1   2   8      364.95      335.55     12.58 o 
   0   2   8        4.15       14.03      6.21 o 
   1   2   8      238.34      242.40      8.79 o 
   2   2   8      272.37      259.27      9.27 o 
   3   2   8      564.34      568.84     14.57 o 
   4   2   8      291.61      268.99     15.42 o 
   5   2   8       77.86       91.47      7.12 o 
   6   2   8       56.15       53.99      6.45 o 
   7   2   8      623.67      598.93     15.06 o 
   8   2   8       18.24       20.99      7.72 o 
   9   2   8        5.51       -0.20      7.03 o 
  10   2   8       37.93       21.92      8.90 o 
  -8   3   8       30.86       38.66      9.10 o 
  -7   3   8       26.13       15.48      7.35 o 
  -6   3   8       11.82       15.64      6.87 o 
  -5   3   8       97.94      111.12      9.75 o 
  -4   3   8      262.67      252.72     12.17 o 
  -3   3   8      417.64      378.41     14.59 o 
  -2   3   8      940.03      894.00     16.31 o 
  -1   3   8       13.78        8.52      4.06 o 
   0   3   8       34.59       44.40      5.10 o 
   1   3   8        2.22        1.25      3.97 o 
   2   3   8     1060.64     1128.88     19.21 o 
   3   3   8      109.89      112.75      7.22 o 
   4   3   8        0.09       -3.24      3.94 o 
   5   3   8      100.19      120.20      7.90 o 
   6   3   8      162.02      181.42     22.03 o 
   7   3   8      300.14      285.77     10.96 o 
   8   3   8        1.28       -0.61      4.55 o 
   9   3   8      285.58      279.56     16.61 o 
  10   3   8       35.36       34.70      8.80 o 
  -7   4   8      184.76      200.35     13.14 o 
  -6   4   8      142.35      129.79     10.95 o 
  -5   4   8       35.26       31.10      7.62 o 
  -4   4   8       16.16        6.91      5.46 o 
  -3   4   8        2.76        1.28      5.73 o 
  -2   4   8      100.40       87.54      8.25 o 
  -1   4   8      579.19      545.09     12.58 o 
   0   4   8      294.43      259.30      8.92 o 
   1   4   8       76.73       99.86      6.34 o 
   2   4   8      180.31      183.44      8.25 o 
   3   4   8      585.25      684.17     14.53 o 
   4   4   8      382.58      373.88     11.16 o 
   5   4   8        9.37        8.71      4.63 o 
   6   4   8        9.48        6.75      4.88 o 
   7   4   8       58.37       51.82      6.27 o 
   8   4   8       33.46       21.51      6.04 o 
   9   4   8       83.94       99.07      8.14 o 
  10   4   8       53.13       39.33     10.12 o 
  -6   5   8      167.89      138.67     11.58 o 
  -5   5   8       21.03       18.51      6.93 o 
  -4   5   8       12.01        6.48      6.22 o 
  -3   5   8       33.27       27.45      6.38 o 
  -2   5   8      605.54      567.24     17.82 o 
  -1   5   8       40.91       40.57      5.37 o 
   0   5   8        1.30        0.75      4.00 o 
   1   5   8        1.72       -0.86      4.35 o 
   2   5   8       30.77       39.00      6.43 o 
   3   5   8       79.05       73.73      6.82 o 
   4   5   8       18.14       16.06      4.90 o 
   5   5   8        2.21        0.45      4.96 o 
   6   5   8       15.71       12.59      4.73 o 
   7   5   8        4.42        6.20      4.30 o 
   8   5   8      142.88      134.84      8.56 o 
   9   5   8      110.19      104.32     12.72 o 
  10   5   8        2.89       -5.55      8.47 o 
  -6   6   8       55.67       60.05      9.71 o 
  -5   6   8      106.50       78.97      9.87 o 
  -4   6   8       28.98       15.36      6.16 o 
  -3   6   8       25.18       22.33      6.36 o 
  -2   6   8       61.49       48.17      7.35 o 
  -1   6   8        0.00        2.01      5.22 o 
   0   6   8        1.17        0.28      4.67 o 
   1   6   8       15.97       12.92      4.34 o 
   2   6   8        9.60       13.11      4.54 o 
   3   6   8        0.09       -5.13     10.17 o 
   4   6   8      291.39      326.88     10.54 o 
   5   6   8       58.14       50.37      5.80 o 
   6   6   8      209.94      206.23      8.68 o 
   7   6   8        0.13       -3.45      3.45 o 
   8   6   8      138.75      129.86     13.51 o 
   9   6   8        3.65       -5.32      8.67 o 
  10   6   8       65.62       63.75     12.27 o 
  11   6   8       70.65       62.39     12.13 o 
  -5   7   8      124.97      119.13     11.42 o 
  -4   7   8        6.90        6.74      6.52 o 
  -3   7   8      270.79      267.96     13.67 o 
  -2   7   8       46.50       52.17      7.88 o 
  -1   7   8       91.31      103.24      9.14 o 
   0   7   8      124.96      123.06      7.26 o 
   1   7   8      218.31      211.70      8.55 o 
   2   7   8        5.57       16.73      8.15 o 
   3   7   8      250.99      261.29      9.35 o 
   4   7   8      432.45      432.41     14.42 o 
   5   7   8      471.55      458.87     19.39 o 
   6   7   8        9.22        7.77      3.99 o 
   7   7   8       50.68       62.57     10.67 o 
   8   7   8       37.11       36.04      9.69 o 
   9   7   8        3.20       -7.90      7.90 o 
  10   7   8      113.57       91.54     13.12 o 
  11   7   8       24.07        3.88     10.02 o 
  -4   8   8        2.54        7.39      6.66 o 
  -3   8   8      113.16      113.83     10.93 o 
  -2   8   8        9.22       13.96      6.32 o 
  -1   8   8        0.69        4.53      5.63 o 
   0   8   8      143.81      140.01      9.95 o 
   1   8   8       17.76       16.50      4.72 o 
   2   8   8        2.11        3.86      7.19 o 
   3   8   8      106.40      119.27      7.15 o 
   4   8   8       58.27       55.25      5.71 o 
   5   8   8       27.18       37.81      9.97 o 
   6   8   8      334.59      341.38     18.20 o 
   7   8   8      119.18      137.19     13.23 o 
   8   8   8       37.38       34.07     10.06 o 
   9   8   8      300.20      303.75     18.57 o 
  10   8   8        0.72       -8.69      8.69 o 
  11   8   8       20.99       -5.69      9.35 o 
  -3   9   8       41.40       40.53      8.29 o 
  -2   9   8       10.82       14.28      7.19 o 
  -1   9   8      285.52      290.04     14.53 o 
   0   9   8      114.33      126.79      9.89 o 
   1   9   8        0.10       -4.16      4.16 o 
   2   9   8       46.60       35.16      7.77 o 
   3   9   8      420.11      432.43     12.10 o 
   4   9   8       12.34       -6.46      7.62 o 
   5   9   8      448.62      432.90     20.07 o 
   6   9   8        0.05       -8.15      8.15 o 
   7   9   8       69.30       61.37     10.95 o 
   8   9   8      844.70      776.31     27.63 o 
   9   9   8       57.72       48.05     10.85 o 
  10   9   8       17.71        2.99      8.96 o 
  -1  10   8        0.74        3.47      6.68 o 
   0  10   8       13.81       16.41      6.44 o 
   1  10   8       12.61       19.18      6.58 o 
   2  10   8       14.81       14.20     11.51 o 
   3  10   8        0.01       -1.83      9.06 o 
   4  10   8       19.48       16.96      9.83 o 
   5  10   8       77.18      102.61     13.02 o 
   6  10   8       15.58        5.79      8.74 o 
   7  10   8        1.12       -5.22      8.39 o 
   8  10   8       33.82       44.71     10.38 o 
   9  10   8       53.30       40.75     10.60 o 
  10  10   8      108.43       90.26     13.14 o 
   0  11   8        8.73       11.11      6.56 o 
   1  11   8       16.27       16.27      6.44 o 
   3  11   8       56.28       74.78     12.13 o 
   4  11   8      213.91      212.66     16.82 o 
   5  11   8        0.32        1.00      8.96 o 
   6  11   8       13.10       17.47      9.85 o 
   7  11   8        5.89       -0.33      9.39 o 
   8  11   8       11.93       11.90     10.28 o 
   9  11   8        2.46       -0.61      8.88 o 
   3  12   8      186.96      242.58     18.18 o 
   4  12   8       18.19       21.11     10.87 o 
   5  12   8       19.76        8.07     10.95 o 
   6  12   8       17.14       21.35     10.12 o 
   7  12   8       22.21       28.06     11.50 o 
  -6 -10   9        0.05       -8.45      8.45 o 
  -5 -10   9      133.28      142.17     15.01 o 
  -4 -10   9       52.93       66.35     11.25 o 
  -3 -10   9        4.00        5.36      7.37 o 
  -2 -10   9        3.96        2.88      6.95 o 
  -1 -10   9        1.65       10.91      6.97 o 
  -8  -9   9        7.34       -1.00     10.52 o 
  -7  -9   9       12.02       -9.51      9.75 o 
  -6  -9   9       45.35       40.22     11.09 o 
  -5  -9   9        5.87        3.66      8.13 o 
  -4  -9   9       19.81        9.83      8.49 o 
  -3  -9   9       32.71       33.34      8.53 o 
  -2  -9   9       63.61       57.37      9.20 o 
  -1  -9   9        1.96        0.85      6.09 o 
   0  -9   9       40.71       37.01      8.17 o 
   1  -9   9       42.20       59.30      9.65 o 
  -8  -8   9        0.07       -9.04      9.04 o 
  -7  -8   9        0.12       -8.49      8.49 o 
  -6  -8   9       24.42       16.72      9.49 o 
  -5  -8   9        6.53        9.89      8.21 o 
  -4  -8   9       91.54       76.89     10.73 o 
  -3  -8   9        0.08       -5.87      5.87 o 
  -2  -8   9       25.83       24.34      7.19 o 
  -1  -8   9        5.63        5.71      5.89 o 
   0  -8   9      125.19      136.92      9.67 o 
   1  -8   9        0.07        5.40      9.58 o 
   2  -8   9       74.13       86.84      7.72 o 
  -9  -7   9        9.48       15.28     10.95 o 
  -8  -7   9        0.94       -8.80      8.80 o 
  -7  -7   9      135.41      166.42     15.03 o 
  -6  -7   9      133.90      160.94     15.18 o 
  -5  -7   9       12.69        2.40      7.86 o 
  -4  -7   9       27.21       16.52      7.84 o 
  -3  -7   9        2.96        9.81      6.62 o 
  -2  -7   9        5.75        3.66      5.61 o 
  -1  -7   9        2.97        1.02      4.31 o 
   0  -7   9        8.29        5.97      4.50 o 
   1  -7   9       55.47       50.13      6.10 o 
   2  -7   9       16.02       -2.21      7.76 o 
   3  -7   9      160.41      165.45     13.77 o 
   4  -7   9      140.90      142.69     13.90 o 
  -9  -6   9        0.92        4.04     10.26 o 
  -8  -6   9        1.36       -8.96      8.96 o 
  -7  -6   9        6.80        0.57      8.86 o 
  -6  -6   9        4.82        2.11      8.61 o 
  -5  -6   9      448.59      479.97     20.66 o 
  -4  -6   9      191.79      219.57     13.77 o 
  -3  -6   9       12.60        5.71      6.18 o 
  -2  -6   9        2.75        0.09      3.69 o 
  -1  -6   9      269.34      256.74      9.69 o 
   0  -6   9      130.70      132.16      7.76 o 
   1  -6   9      285.47      275.70     17.86 o 
   2  -6   9      157.02      151.96     13.16 o 
   3  -6   9      153.04      195.37     14.67 o 
   4  -6   9       80.84       86.48     11.58 o 
   5  -6   9       29.93       30.05      9.73 o 
  -9  -5   9        5.77        4.21      9.87 o 
  -8  -5   9       10.82        1.54      9.28 o 
  -7  -5   9        0.60       -7.78      7.78 o 
  -6  -5   9       25.44       19.06      8.69 o 
  -5  -5   9        0.94       -7.50      7.50 o 
  -4  -5   9      111.13      116.47      6.97 o 
  -3  -5   9        4.62       -1.81      3.99 o 
  -2  -5   9        9.51        9.54      4.20 o 
  -1  -5   9      102.18      100.94      6.71 o 
   0  -5   9        0.47        4.08      5.38 o 
   1  -5   9        7.36       14.40      4.34 o 
   2  -5   9        5.65       15.11      7.52 o 
   3  -5   9       51.71       50.79      9.77 o 
   4  -5   9       90.47      105.09     11.90 o 
   5  -5   9      127.53      127.74     13.31 o 
   6  -5   9       14.75        1.38      8.19 o 
  -9  -4   9        0.34       -2.54      8.67 o 
  -8  -4   9       11.99       11.25      9.51 o 
  -7  -4   9        2.35       -4.18      8.41 o 
  -6  -4   9      116.87      129.75     12.35 o 
  -5  -4   9      109.16      124.40      6.91 o 
  -4  -4   9       16.57       14.53      6.26 o 
  -3  -4   9       57.32       53.75      5.61 o 
  -2  -4   9       12.87       11.26      4.30 o 
  -1  -4   9       92.57       96.99      6.39 o 
   0  -4   9      354.67      327.59     10.22 o 
   1  -4   9       35.66       36.04      5.17 o 
   2  -4   9       10.50       17.06      7.25 o 
   3  -4   9      141.44      142.92     12.15 o 
   4  -4   9       16.50        7.35      7.94 o 
   5  -4   9       17.96       15.85      8.39 o 
   6  -4   9       86.31      118.60     13.20 o 
   7  -4   9      176.46      173.43     15.16 o 
  -9  -3   9       77.83       92.43     12.92 o 
  -8  -3   9       23.54       14.83      8.59 o 
  -7  -3   9      258.39      259.63     16.13 o 
  -6  -3   9      105.54      110.08      7.74 o 
  -5  -3   9       76.06       75.78      6.04 o 
  -4  -3   9        1.90       -2.84      3.86 o 
  -3  -3   9        2.67       -4.11      4.11 o 
  -2  -3   9       18.50       20.69      4.67 o 
  -1  -3   9      254.97      227.06      8.60 o 
   0  -3   9       69.66       59.08      5.66 o 
   1  -3   9      378.77      364.85     10.96 o 
   2  -3   9        1.34        3.43      6.91 o 
   3  -3   9        0.04        0.71      6.76 o 
   4  -3   9      127.75      126.26     11.68 o 
   5  -3   9       31.37       41.38      9.16 o 
   6  -3   9      307.50      280.96     16.54 o 
   7  -3   9        5.09       -6.99      6.99 o 
  -9  -2   9       21.86       37.99      9.95 o 
  -8  -2   9        3.48        7.03      9.08 o 
  -7  -2   9      126.33      119.25      7.87 o 
  -6  -2   9       45.26       48.84      5.74 o 
  -5  -2   9      288.26      280.84      9.44 o 
  -4  -2   9      125.36      129.04      7.27 o 
  -3  -2   9       32.19       26.67      5.84 o 
  -2  -2   9        1.57       13.31      4.29 o 
  -1  -2   9      177.54      181.83      7.78 o 
   0  -2   9      356.42      340.17      9.65 o 
   1  -2   9      977.01      971.48     28.85 o 
   2  -2   9      170.86      159.25     12.25 o 
   3  -2   9      107.94       95.62     10.38 o 
   4  -2   9      283.36      258.06     14.53 o 
   5  -2   9      109.82      131.81     11.84 o 
   6  -2   9       95.25       93.41     11.50 o 
   7  -2   9       56.18       53.23     10.08 o 
   8  -2   9        4.21        0.39      8.04 o 
  -8  -1   9       42.29       48.57      6.70 o 
  -7  -1   9       79.64       82.66      7.11 o 
  -6  -1   9      294.03      313.75     22.43 o 
  -5  -1   9      538.47      551.60     20.43 o 
  -4  -1   9      177.24      159.68     15.56 o 
  -3  -1   9      215.65      232.08      8.75 o 
  -2  -1   9        0.01       -1.35      3.94 o 
  -1  -1   9      113.62      110.72      9.32 o 
   0  -1   9       35.59       28.20      7.05 o 
   1  -1   9      253.23      254.16     13.16 o 
   2  -1   9     1147.74     1159.45     28.50 o 
   3  -1   9      154.82      143.87     12.25 o 
   4  -1   9      226.60      200.43     12.90 o 
   5  -1   9      254.69      258.21     14.16 o 
   6  -1   9        1.43        0.08      6.46 o 
   7  -1   9      221.45      194.11     14.44 o 
   8  -1   9       58.12       50.65     10.12 o 
  -9   0   9      109.81      104.60     11.58 o 
  -8   0   9       80.49       95.10     10.10 o 
  -7   0   9       99.55       92.90     10.02 o 
  -6   0   9       19.35       18.95      6.93 o 
  -5   0   9       36.94       51.21      7.86 o 
  -4   0   9       39.38       41.91      7.03 o 
  -3   0   9       15.70        3.31      5.36 o 
  -2   0   9      131.76      129.81      9.81 o 
  -1   0   9        3.71        8.07      5.99 o 
   0   0   9      446.25      421.89     15.54 o 
   1   0   9     1406.30     1465.08     31.65 o 
   2   0   9      114.92      118.82      9.91 o 
   3   0   9      193.90      187.92     12.37 o 
   4   0   9      301.51      273.95     14.32 o 
   5   0   9       33.33       35.33      7.78 o 
   6   0   9      253.26      233.10     14.02 o 
   7   0   9       66.56       59.18      9.55 o 
   8   0   9        8.44       -4.21      6.91 o 
   9   0   9        1.07       -7.23      7.23 o 
  -8   1   9        2.06       -0.10      6.93 o 
  -7   1   9       67.12       63.30      9.16 o 
  -6   1   9        1.50        8.31      6.30 o 
  -5   1   9      122.55      110.62      9.57 o 
  -4   1   9      662.10      652.36     19.52 o 
  -3   1   9      328.04      302.58     13.10 o 
  -2   1   9       12.36        8.25      5.71 o 
  -1   1   9      111.10      108.56      9.28 o 
   0   1   9       31.20       24.03      6.97 o 
   1   1   9        1.54        1.08      6.11 o 
   2   1   9      841.08      839.24     22.33 o 
   3   1   9      496.89      494.17     16.92 o 
   4   1   9      107.80      102.00     10.00 o 
   5   1   9      221.28      238.40     13.57 o 
   6   1   9      150.79      130.87     11.19 o 
   7   1   9      184.39      162.16     12.62 o 
   8   1   9       48.55       46.05      9.14 o 
   9   1   9       24.59       22.04      8.80 o 
  -8   2   9        3.57       -6.81      6.81 o 
  -7   2   9       25.73       29.07      7.76 o 
  -6   2   9      278.08      270.29     14.10 o 
  -5   2   9       43.45       40.37      7.54 o 
  -4   2   9      153.64      155.33     10.73 o 
  -3   2   9      148.34      136.97      9.85 o 
  -2   2   9      150.79      138.08     10.04 o 
  -1   2   9        6.91       14.57      5.85 o 
   0   2   9      179.53      177.94     10.93 o 
   1   2   9        0.51        4.06      4.45 o 
   2   2   9        4.33       -1.81      4.30 o 
   3   2   9      120.21      142.34      8.50 o 
   4   2   9       62.66       64.68      6.43 o 
   5   2   9        0.53       -4.48      4.48 o 
   6   2   9      127.86      133.16      8.39 o 
   7   2   9       14.68       21.15      7.37 o 
   8   2   9       24.85       30.96      8.31 o 
   9   2   9        2.21       -6.11      6.11 o 
  10   2   9       48.42       27.99      9.49 o 
  -7   3   9       66.66      100.30     10.71 o 
  -6   3   9        5.27       -5.16      5.89 o 
  -5   3   9       45.25       34.92      7.88 o 
  -4   3   9        6.78       12.62      6.24 o 
  -3   3   9       57.89       66.27      8.19 o 
  -2   3   9      290.98      274.66     12.82 o 
  -1   3   9       20.05       12.25      4.64 o 
   0   3   9        5.74        0.11      4.31 o 
   1   3   9      295.07      299.88     10.33 o 
   2   3   9     1314.05     1401.33     23.21 o 
   3   3   9       53.80       55.50      6.30 o 
   4   3   9       11.07       18.85      5.35 o 
   5   3   9        2.30        4.88      4.72 o 
   6   3   9      662.73      623.80     16.91 o 
   7   3   9       31.65       27.33      7.03 o 
   8   3   9       23.20       28.55      6.10 o 
   9   3   9        2.19       -0.99      4.84 o 
  10   3   9        6.91        6.18      7.42 o 
  -7   4   9       21.18       21.49      8.07 o 
  -6   4   9       36.94       26.90      7.78 o 
  -5   4   9       12.93       10.83      6.58 o 
  -4   4   9       67.24       65.17      8.74 o 
  -3   4   9       73.45       64.26      8.45 o 
  -2   4   9        0.54       -2.93      4.53 o 
  -1   4   9        8.13        6.08      4.44 o 
   0   4   9      102.38      114.28      9.13 o 
   1   4   9        5.07       -1.88      7.47 o 
   2   4   9        5.52        4.86      4.50 o 
   3   4   9       85.07       94.82      7.08 o 
   4   4   9      225.67      237.06     10.02 o 
   5   4   9      408.30      414.32     12.26 o 
   6   4   9       40.49       36.12      6.21 o 
   7   4   9       70.37       58.61      6.57 o 
   8   4   9        0.46        2.60      5.09 o 
   9   4   9        0.02       -1.43      4.99 o 
  10   4   9        9.20       -7.33      7.33 o 
  -6   5   9        8.32       20.62      7.90 o 
  -5   5   9       74.52       65.94      9.14 o 
  -4   5   9       46.80       48.94      8.19 o 
  -3   5   9      198.67      188.22     11.34 o 
  -2   5   9        6.31        2.93      5.16 o 
  -1   5   9        5.00        2.95      4.98 o 
   0   5   9       88.94       83.01      6.39 o 
   1   5   9       46.36       46.22      5.84 o 
   2   5   9      310.34      301.35     10.47 o 
   3   5   9      207.41      188.02      9.19 o 
   4   5   9       42.47       39.80      6.06 o 
   5   5   9       19.46       21.98      7.48 o 
   6   5   9        3.89        5.84      5.24 o 
   7   5   9      169.27      158.51      8.92 o 
   8   5   9        4.61       -0.01      4.39 o 
   9   5   9       23.95       23.83     10.52 o 
  10   5   9       53.97       56.23     12.09 o 
  -5   6   9        4.70       13.18      7.33 o 
  -4   6   9       53.67       57.63      8.82 o 
  -3   6   9      102.38      102.67     10.00 o 
  -2   6   9        6.49       12.80      5.61 o 
  -1   6   9      124.89      103.73      8.98 o 
   0   6   9       97.16       98.38      6.86 o 
   1   6   9        0.48        2.92      4.22 o 
   2   6   9      188.95      203.69      8.84 o 
   3   6   9      278.53      282.49     14.94 o 
   4   6   9        2.14        2.40      4.41 o 
   5   6   9       58.54       55.83      6.09 o 
   6   6   9      436.87      454.47     12.71 o 
   7   6   9        4.71        4.13      4.50 o 
   8   6   9       50.70       60.05     11.76 o 
   9   6   9       66.12       64.99     12.37 o 
  10   6   9        3.17       -0.35      8.43 o 
  -4   7   9      101.37      115.13     11.07 o 
  -3   7   9       23.36       17.35      7.09 o 
  -2   7   9       56.76       51.36      8.47 o 
  -1   7   9       82.48       87.52      9.02 o 
   0   7   9      134.57      129.75      9.63 o 
   1   7   9       28.61       32.29      7.54 o 
   2   7   9       12.97       14.68      4.47 o 
   3   7   9       31.09       21.10      5.01 o 
   4   7   9      111.20      103.66      7.07 o 
   5   7   9       15.88        9.52      4.36 o 
   6   7   9       60.18       57.06      6.16 o 
   7   7   9       22.73       21.62      9.35 o 
   8   7   9      320.77      300.20     18.75 o 
   9   7   9       20.55       -1.52      9.32 o 
  10   7   9        4.17       -6.79      9.28 o 
  -3   8   9        6.70        6.09      6.58 o 
  -2   8   9      107.01      105.74     10.67 o 
  -1   8   9       18.04       33.34      7.13 o 
   0   8   9       20.18       19.87      6.64 o 
   1   8   9       64.60       58.58      6.08 o 
   2   8   9      218.70      231.91      9.46 o 
   3   8   9      235.42      254.91      9.63 o 
   4   8   9      280.07      278.61     15.93 o 
   5   8   9        9.20       19.64      5.67 o 
   6   8   9        5.79        7.96      9.02 o 
   7   8   9      539.87      532.50     22.90 o 
   8   8   9       90.45       82.95     12.72 o 
   9   8   9        2.93       -8.63      8.63 o 
  10   8   9        3.12       -6.05      9.30 o 
  -2   9   9        1.70        6.28      6.60 o 
  -1   9   9        2.15        3.82      6.70 o 
   0   9   9       75.39       78.03      9.06 o 
   1   9   9      212.17      238.48     12.72 o 
   2   9   9        1.10       -1.40      6.31 o 
   3   9   9        6.82        1.80      4.48 o 
   4   9   9       37.20       33.99     10.20 o 
   5   9   9      170.70      155.72     15.01 o 
   6   9   9       15.09        2.38      9.24 o 
   7   9   9       77.85       61.17     12.33 o 
   8   9   9        9.34        3.01      8.55 o 
   9   9   9        0.01       -4.21      8.43 o 
  10   9   9        7.54        8.41     10.00 o 
  -1  10   9       75.81      102.10     10.62 o 
   0  10   9        8.30       10.10      6.68 o 
   1  10   9        4.05       -0.41      5.51 o 
   2  10   9      191.84      202.30      9.46 o 
   3  10   9      401.48      437.55     21.78 o 
   4  10   9        1.48       -6.05      9.14 o 
   5  10   9       75.01       59.48     12.09 o 
   6  10   9      131.27      137.76     14.65 o 
   7  10   9        7.61        6.36      9.91 o 
   8  10   9       16.92       -1.36      9.00 o 
   9  10   9       28.82       13.14      9.41 o 
   1  11   9        9.60        7.70      6.91 o 
   3  11   9       75.87       73.40     12.80 o 
   4  11   9        0.00       -9.35      9.35 o 
   5  11   9        6.79       -9.16      9.16 o 
   6  11   9        6.51        3.09     10.26 o 
   7  11   9       37.87       50.40     12.70 o 
   8  11   9      208.01      218.29     18.14 o 
   5  12   9       93.82       80.96     14.32 o 
  -6  -9  10        0.57       -8.96      8.96 o 
  -5  -9  10       14.78       19.81      9.73 o 
  -4  -9  10        7.77       -5.20      7.52 o 
  -3  -9  10       12.85        1.24      6.99 o 
  -2  -9  10        0.36        3.05      6.44 o 
  -1  -9  10       12.75       16.23      7.52 o 
  -7  -8  10        1.63       -9.47      9.47 o 
  -6  -8  10       21.72        9.61      9.55 o 
  -5  -8  10       74.10       81.97     12.17 o 
  -4  -8  10       19.22       24.15      8.96 o 
  -3  -8  10        0.69        3.60      6.93 o 
  -2  -8  10       26.76       42.89      8.41 o 
  -1  -8  10        0.85        6.66      6.56 o 
   0  -8  10        0.47        0.73      6.32 o 
   1  -8  10       13.39       23.53      8.35 o 
  -8  -7  10       26.90       29.19     11.86 o 
  -7  -7  10        1.79       -1.69      8.59 o 
  -6  -7  10        6.65       -7.13      8.98 o 
  -5  -7  10       32.62       39.68      9.87 o 
  -4  -7  10       68.44       57.76     10.36 o 
  -3  -7  10        9.70        9.22      7.76 o 
  -2  -7  10      274.91      314.26     16.15 o 
  -1  -7  10       67.81       69.94      8.04 o 
   0  -7  10       47.84       50.87      7.71 o 
   1  -7  10       14.41       17.69      6.57 o 
   2  -7  10        4.89       21.26      7.62 o 
   3  -7  10        0.50       -2.60      7.84 o 
  -8  -6  10        2.39        1.06      9.63 o 
  -7  -6  10        0.17       -8.19      8.19 o 
  -6  -6  10      114.31      127.84     13.79 o 
  -5  -6  10       78.82       95.73     12.13 o 
  -4  -6  10      102.00      114.25     12.01 o 
  -3  -6  10       10.19       22.35      7.74 o 
  -2  -6  10       20.29       26.70      5.03 o 
  -1  -6  10       18.11       24.35      4.98 o 
   0  -6  10       25.85       32.14      6.02 o 
   1  -6  10       26.19       26.86      5.41 o 
   2  -6  10        5.41        5.14      5.28 o 
   3  -6  10       33.85       36.91      9.47 o 
   4  -6  10      112.73      115.84     13.18 o 
  -9  -5  10      111.16      120.96     14.97 o 
  -8  -5  10        1.62       -2.68      8.84 o 
  -7  -5  10      203.08      246.77     17.11 o 
  -6  -5  10       77.62       87.80     11.78 o 
  -5  -5  10        0.04       -7.39      7.39 o 
  -4  -5  10      143.58      153.64     12.96 o 
  -3  -5  10      143.60      124.22     11.24 o 
  -2  -5  10        0.96       -3.90      3.90 o 
  -1  -5  10      210.22      192.96      8.44 o 
   0  -5  10       38.32       54.55      7.11 o 
   1  -5  10       12.94       16.90      4.65 o 
   2  -5  10       40.35       42.10      7.45 o 
   3  -5  10       76.49       84.71     10.97 o 
   4  -5  10        1.16       -0.37      7.88 o 
   5  -5  10        3.45       -2.54      8.78 o 
  -9  -4  10        9.36       10.77      9.20 o 
  -8  -4  10        2.82        2.70      9.04 o 
  -7  -4  10      325.86      351.78     18.89 o 
  -6  -4  10       93.08      106.76     12.37 o 
  -5  -4  10        6.05       -4.61      7.23 o 
  -4  -4  10       10.80       15.43      4.87 o 
  -3  -4  10       35.22       31.00      5.14 o 
  -2  -4  10       54.05       58.28      5.81 o 
  -1  -4  10      456.19      465.03     12.14 o 
   0  -4  10       87.26       90.54      6.48 o 
   1  -4  10       41.56       40.82      8.33 o 
   2  -4  10        8.34        4.35      3.89 o 
   3  -4  10        0.06       -3.86      6.93 o 
   4  -4  10       13.99       10.75      7.82 o 
   5  -4  10      143.71      143.75     13.92 o 
   6  -4  10        0.78       16.13      9.12 o 
  -8  -3  10        1.42       14.18      8.74 o 
  -7  -3  10       62.88       56.82     10.56 o 
  -6  -3  10       12.67       32.20      8.94 o 
  -5  -3  10      214.28      207.39      8.75 o 
  -4  -3  10       77.26       77.95      6.20 o 
  -3  -3  10        0.04       -3.81      3.81 o 
  -2  -3  10       52.08       51.65      5.53 o 
  -1  -3  10       39.10       38.42      5.09 o 
   0  -3  10       93.66       88.60      6.34 o 
   1  -3  10      278.21      266.79      9.29 o 
   2  -3  10        0.06        0.45      6.58 o 
   3  -3  10      281.29      263.25     15.11 o 
   4  -3  10      181.27      190.82     14.04 o 
   5  -3  10      120.12      115.65     12.39 o 
   6  -3  10        0.76       11.64      8.35 o 
   7  -3  10        3.06       -7.58      7.58 o 
  -6  -2  10      533.66      543.53     18.22 o 
  -5  -2  10        9.00        2.11      5.06 o 
  -4  -2  10        0.71        0.91      4.88 o 
  -3  -2  10        2.92        4.29      5.75 o 
  -2  -2  10        3.75       13.37      6.52 o 
  -1  -2  10       26.47       32.97      7.64 o 
   0  -2  10      210.81      194.58     12.76 o 
   1  -2  10        9.70       15.46      6.91 o 
   2  -2  10        0.20       -0.98      6.68 o 
   3  -2  10        0.01        1.65      6.66 o 
   4  -2  10      234.07      244.45     14.81 o 
   5  -2  10        0.06        5.32      6.76 o 
   6  -2  10      140.46      122.77     12.37 o 
   7  -2  10       34.76       30.98      9.08 o 
  -7  -1  10      101.67      121.83     11.07 o 
  -6  -1  10       44.47       43.58      7.88 o 
  -5  -1  10        7.05        9.04      5.55 o 
  -4  -1  10        5.19        2.11      5.36 o 
  -3  -1  10        0.00       -4.67      4.67 o 
  -2  -1  10        1.17        3.56      6.16 o 
  -1  -1  10      159.03      147.10     11.17 o 
   0  -1  10       17.19       11.82      6.95 o 
   1  -1  10      287.42      292.82     14.44 o 
   2  -1  10      184.44      162.10     12.39 o 
   3  -1  10        7.93        8.23      6.97 o 
   4  -1  10       14.88       12.51      6.79 o 
   5  -1  10       22.30       19.42      7.68 o 
   6  -1  10       85.47       80.94     10.79 o 
   7  -1  10        2.05        4.51      7.17 o 
   8  -1  10       11.78        3.60      7.82 o 
  -8   0  10       18.55       25.86      8.55 o 
  -7   0  10       59.66       77.64      9.83 o 
  -6   0  10       49.36       55.70      8.74 o 
  -4   0  10      130.55      116.53      9.10 o 
  -3   0  10        9.15       12.11      5.81 o 
  -2   0  10      113.74      121.55     10.14 o 
  -1   0  10      261.40      275.68     13.67 o 
   0   0  10       57.62       43.25      8.31 o 
   1   0  10      752.62      761.11     22.18 o 
   2   0  10      294.24      310.70     14.97 o 
   3   0  10        3.85        7.64      6.18 o 
   4   0  10      349.31      369.31     16.09 o 
   5   0  10      503.16      518.97     19.46 o 
   6   0  10      136.29       94.69     10.97 o 
   7   0  10       12.45       20.64      8.19 o 
   8   0  10        0.10        4.06      7.39 o 
  -8   1  10        1.64       -6.18      6.18 o 
  -7   1  10        1.83       -6.26      6.26 o 
  -6   1  10        4.59        5.85      6.83 o 
  -5   1  10      150.05      164.03     11.58 o 
  -4   1  10      107.48      102.98      9.45 o 
  -3   1  10       24.13       13.71      5.77 o 
  -2   1  10        0.11       -1.58      5.14 o 
  -1   1  10        9.75        2.68      6.38 o 
   0   1  10       99.99      108.20     10.28 o 
   1   1  10      143.26      166.59     11.95 o 
   2   1  10      127.17      119.86     10.28 o 
   3   1  10      401.58      393.73     16.21 o 
   4   1  10       19.57       24.40      6.93 o 
   5   1  10        3.43       -3.01      5.89 o 
   6   1  10       55.29       59.18      9.24 o 
   7   1  10       82.88       81.30     10.46 o 
   8   1  10       28.47       32.52      8.98 o 
   9   1  10       92.93      120.00     12.94 o 
  -7   2  10       19.72       29.21      8.41 o 
  -6   2  10      111.60      135.34     11.17 o 
  -5   2  10        1.70        4.18      6.62 o 
  -4   2  10       62.01       66.88      8.96 o 
  -3   2  10       35.04       27.53      6.74 o 
  -2   2  10       39.15       36.81      7.09 o 
  -1   2  10      158.72      174.91     11.40 o 
   0   2  10      528.33      543.84     18.71 o 
   1   2  10      928.11      991.91     25.64 o 
   2   2  10      525.71      529.72     18.34 o 
   3   2  10       36.85       27.14      7.17 o 
   4   2  10      142.00      141.94      8.47 o 
   5   2  10        4.66        3.70      5.79 o 
   6   2  10      229.69      235.33     13.88 o 
   7   2  10        0.32       -5.53      6.18 o 
   8   2  10      153.41      145.19     12.96 o 
   9   2  10       46.63       33.26      9.26 o 
  -7   3  10        5.67       -3.56      6.85 o 
  -6   3  10        0.13       -5.61      6.01 o 
  -5   3  10      136.09      156.61     11.44 o 
  -4   3  10       26.67       27.71      7.21 o 
  -3   3  10       17.21       14.61      6.26 o 
  -2   3  10        0.06        5.10      5.42 o 
  -1   3  10       72.36       71.73      8.47 o 
   0   3  10        0.39       -4.09      4.30 o 
   1   3  10        0.48       -1.45      4.45 o 
   2   3  10      292.96      276.56     10.82 o 
   3   3  10       24.77       19.77      5.33 o 
   4   3  10      152.72      141.84     14.47 o 
   5   3  10       19.24       16.18      5.09 o 
   6   3  10       95.67       96.20     15.73 o 
   7   3  10       24.03       18.78      5.70 o 
   8   3  10       61.32       58.26      9.36 o 
   9   3  10        0.12       -5.08      6.22 o 
  -6   4  10       31.54       33.30      8.07 o 
  -5   4  10       38.25       44.41      8.15 o 
  -4   4  10       46.88       23.46      7.19 o 
  -3   4  10        3.93        5.00      5.95 o 
  -2   4  10       84.46       90.42      9.14 o 
  -1   4  10       81.72       79.20      6.47 o 
   0   4  10       80.90       74.46     16.41 o 
   1   4  10       95.79       91.58      7.26 o 
   2   4  10       51.04       53.64      6.35 o 
   3   4  10      101.41      113.31      7.86 o 
   4   4  10       35.57       28.02      5.75 o 
   5   4  10       28.59       30.52      5.50 o 
   6   4  10        8.20        8.08      5.00 o 
   7   4  10       35.88       40.46      8.88 o 
   8   4  10        5.85       10.12      6.03 o 
   9   4  10       24.77       19.77      9.39 o 
  10   4  10      105.25       94.63     13.29 o 
  -5   5  10        0.67       -0.98      7.31 o 
  -4   5  10       59.07       73.13      9.47 o 
  -3   5  10        2.24       -5.26      5.26 o 
  -2   5  10       45.11       30.07      6.95 o 
  -1   5  10        0.32        3.68      5.55 o 
   0   5  10      181.64      176.27      8.64 o 
   1   5  10        0.73       -5.23      5.23 o 
   2   5  10       12.53        9.17      4.71 o 
   3   5  10       14.39        9.09      7.32 o 
   4   5  10       74.55       67.95      6.65 o 
   5   5  10      311.90      311.42     11.13 o 
   6   5  10        1.47       -4.13      4.55 o 
   7   5  10      131.76      147.55      8.97 o 
   8   5  10       35.77       30.25      6.13 o 
   9   5  10        4.10       -2.13      9.43 o 
  10   5  10        0.23       -8.92      8.92 o 
  -4   6  10       20.28       27.57      7.48 o 
  -3   6  10       21.15       14.16      6.40 o 
  -2   6  10       12.04        4.47      6.16 o 
  -1   6  10       65.18       71.65      8.33 o 
   0   6  10      831.28      869.19     21.13 o 
   1   6  10        2.04        1.73      5.95 o 
   2   6  10       11.58       20.55      5.08 o 
   3   6  10        0.29       -0.55      4.34 o 
   4   6  10        1.01       -3.10      4.45 o 
   5   6  10       57.25       46.90     18.33 o 
   6   6  10        1.67        6.45      4.66 o 
   7   6  10       11.67        6.52      5.16 o 
   8   6  10       85.12       90.36     12.98 o 
   9   6  10        8.85       -7.39      8.59 o 
  10   6  10      120.10       87.29     14.61 o 
  -4   7  10       12.91        6.07      6.16 o 
  -3   7  10       56.18       57.37      8.49 o 
  -2   7  10        7.38       -2.60      5.44 o 
  -1   7  10       80.45       86.60      9.59 o 
   0   7  10       81.07       73.95      8.61 o 
   1   7  10      538.35      527.32     14.02 o 
   2   7  10        1.87        5.44      4.57 o 
   3   7  10       40.50       43.62      6.05 o 
   4   7  10       44.84       56.30     12.00 o 
   5   7  10       13.67        4.18      4.63 o 
   6   7  10      358.55      375.39     12.32 o 
   7   7  10      378.91      327.97     19.77 o 
   8   7  10       98.93       95.71     13.71 o 
   9   7  10       74.27       49.47     12.19 o 
  10   7  10       48.33       36.20     11.19 o 
  -2   8  10        7.06       10.12      6.58 o 
  -1   8  10        9.61        9.85      6.56 o 
   0   8  10      348.16      373.68     15.95 o 
   1   8  10       23.08       33.99      7.27 o 
   2   8  10       22.75       30.76      5.64 o 
   3   8  10       14.76        9.60      4.79 o 
   4   8  10        2.45       -2.78      5.72 o 
   5   8  10       23.51       29.07      8.28 o 
   6   8  10      170.41      184.18     16.86 o 
   7   8  10        6.47       -8.98      8.98 o 
   8   8  10       22.94       21.90     10.62 o 
   9   8  10        5.80       -9.53      9.53 o 
  -1   9  10       19.17       27.26      7.50 o 
   0   9  10       67.29       76.97      9.45 o 
   1   9  10       98.33      102.65      9.81 o 
   2   9  10      705.71      723.83     17.01 o 
   3   9  10       54.64       74.82      8.34 o 
   4   9  10       24.83       27.20      5.09 o 
   5   9  10      114.70      140.54     14.97 o 
   6   9  10      114.96      113.48     14.34 o 
   7   9  10       71.88       83.21     14.06 o 
   8   9  10      411.71      395.15     21.47 o 
   9   9  10       12.68        2.91      9.95 o 
   1  10  10       13.01       16.35      6.87 o 
   2  10  10        4.06        3.47      5.75 o 
   3  10  10       41.02       34.98     11.09 o 
   4  10  10       13.81       22.83     10.69 o 
   5  10  10        6.32        8.35     10.22 o 
   6  10  10        4.02        5.67     10.38 o 
   7  10  10       13.70      -10.16     10.16 o 
   8  10  10        0.19        7.92     10.97 o 
   3  11  10       74.30       80.18     13.90 o 
   4  11  10        0.25       -9.08      9.08 o 
   5  11  10      155.37      155.96     17.21 o 
   6  11  10       16.57       21.80     11.72 o 
  -5  -8  11        6.17        4.16      8.65 o 
  -4  -8  11        0.94       -4.94      7.64 o 
  -3  -8  11       23.79       21.33      8.43 o 
  -2  -8  11        0.07       -3.53      6.11 o 
  -1  -8  11        0.28       -5.75      6.14 o 
   0  -8  11        0.66       -5.99      5.99 o 
  -7  -7  11       86.11       76.83     13.41 o 
  -6  -7  11       67.86       46.81     12.21 o 
  -5  -7  11       62.09       75.11     12.51 o 
  -4  -7  11       85.79       95.81     11.99 o 
  -3  -7  11       66.20       90.61     11.30 o 
  -2  -7  11        9.74       -6.07      6.07 o 
  -1  -7  11       59.83       74.72      9.20 o 
   0  -7  11        9.85       12.47      6.53 o 
   1  -7  11       16.85       18.96      5.63 o 
  -7  -6  11        0.25       -8.74      8.74 o 
  -6  -6  11       24.80       21.07      9.93 o 
  -5  -6  11       34.35       29.82     10.62 o 
  -4  -6  11        0.61       -2.74      7.60 o 
  -3  -6  11        3.30       -6.20      6.74 o 
  -2  -6  11      269.17      291.98     10.69 o 
  -1  -6  11       21.75       25.21      5.08 o 
   0  -6  11        9.36       10.75      5.94 o 
   1  -6  11        0.04        1.37      4.07 o 
   2  -6  11        2.09       15.87      5.51 o 
   3  -6  11       13.45       26.87     10.56 o 
  -7  -5  11       40.35       36.71     10.87 o 
  -6  -5  11        5.87        0.08      7.68 o 
  -5  -5  11       10.39        7.78      8.45 o 
  -4  -5  11       16.32        8.86      8.15 o 
  -3  -5  11       71.87       91.41      9.10 o 
  -2  -5  11      199.62      225.25      9.62 o 
  -1  -5  11      126.25      135.70      7.88 o 
   0  -5  11       13.03        9.35      9.47 o 
   1  -5  11        8.27        4.71      7.19 o 
   2  -5  11        2.09        5.65      7.48 o 
   3  -5  11        4.35        4.14      7.90 o 
   4  -5  11       14.35       11.88      8.98 o 
  -4  -4  11       90.46       88.37      9.37 o 
  -3  -4  11       62.74       61.45      8.69 o 
  -2  -4  11       66.26       77.12      9.20 o 
  -1  -4  11       54.85       59.89      8.82 o 
   0  -4  11      109.62      122.16     11.01 o 
   1  -4  11       11.09        3.15      7.11 o 
   2  -4  11       38.68       29.19      8.63 o 
   3  -4  11      121.80      117.73     12.68 o 
   4  -4  11      198.17      198.56     15.50 o 
   5  -4  11       10.45        9.26      8.49 o 
  -5  -3  11        3.48       14.32      5.73 o 
  -4  -3  11       13.31       12.03      5.99 o 
  -3  -3  11       75.45       68.95      8.47 o 
  -2  -3  11       44.36       57.61      8.61 o 
  -1  -3  11       63.50       78.95      9.71 o 
   0  -3  11        7.72        9.89      6.68 o 
   1  -3  11       11.65       11.11      7.09 o 
   2  -3  11       64.09       80.71     10.60 o 
   3  -3  11       17.75       15.54      8.33 o 
   4  -3  11        7.91        6.30      8.07 o 
   5  -3  11        4.46        1.93      8.53 o 
   6  -3  11       10.48        5.12      8.51 o 
  -6  -2  11        4.32       16.86      6.58 o 
  -5  -2  11        0.00       -0.28      5.71 o 
  -4  -2  11        7.70        8.86      5.61 o 
  -3  -2  11       51.63       46.28      8.09 o 
  -2  -2  11      113.65      104.22      9.93 o 
  -1  -2  11      240.02      239.90     13.02 o 
   0  -2  11       98.27       98.94     10.12 o 
   1  -2  11        4.78        4.49      6.48 o 
   2  -2  11       44.32       39.72      8.39 o 
   3  -2  11       56.14       63.36      9.89 o 
   4  -2  11       75.63       85.81     11.03 o 
   5  -2  11      127.09      119.41     12.90 o 
   6  -2  11        2.31        4.59      6.83 o 
  -7  -1  11       48.20       42.07      8.17 o 
  -6  -1  11       58.48       61.86      9.00 o 
  -4  -1  11        5.25        6.07      5.53 o 
  -3  -1  11        4.22       -0.08      5.49 o 
  -2  -1  11       19.48       25.92      6.95 o 
  -1  -1  11        0.10       -5.67      5.67 o 
   0  -1  11      228.74      266.17     14.22 o 
   1  -1  11       21.61       18.87      7.05 o 
   2  -1  11      631.35      585.53     20.17 o 
   3  -1  11      334.33      309.91     15.78 o 
   4  -1  11      201.95      228.28     14.32 o 
   5  -1  11       16.35       16.11      7.56 o 
   6  -1  11       22.79       31.14      8.43 o 
   7  -1  11        7.27       -2.32      7.03 o 
  -7   0  11       53.68       65.96      9.51 o 
  -6   0  11      140.77      162.38     11.58 o 
  -5   0  11       61.25       87.68      9.39 o 
  -4   0  11        5.69       13.12      6.05 o 
  -3   0  11       60.05       46.22      7.68 o 
  -2   0  11        9.28        6.83      6.18 o 
  -1   0  11        0.59       -4.14      6.18 o 
   0   0  11      237.63      240.19     13.43 o 
   1   0  11      706.23      692.79     22.04 o 
   2   0  11       18.65       22.79      7.74 o 
   3   0  11       67.74       63.46      8.69 o 
   4   0  11      137.08      136.17     11.64 o 
   5   0  11       25.32       28.08      7.92 o 
   6   0  11       88.89       89.39     11.01 o 
   7   0  11        2.07        0.57      7.29 o 
   8   0  11       17.84       16.46      8.92 o 
  -7   1  11       21.46       30.55      8.45 o 
  -6   1  11       30.27       28.58      7.56 o 
  -5   1  11      114.61      146.82     11.25 o 
  -4   1  11        0.70       -4.18      5.28 o 
  -3   1  11        1.53       -0.14      5.10 o 
  -2   1  11       39.15       38.90      7.27 o 
  -1   1  11      239.50      221.19     12.86 o 
   0   1  11        3.97        1.93      6.34 o 
   1   1  11       51.62       38.01      8.04 o 
   2   1  11       17.35       18.87      6.50 o 
   3   1  11       63.71       60.99      8.55 o 
   4   1  11       33.91       35.51      7.48 o 
   5   1  11      101.91       92.03     10.20 o 
   6   1  11        0.84        2.21      6.30 o 
   7   1  11       16.52       26.92      8.17 o 
   8   1  11        6.26       20.13      8.00 o 
  -6   2  11      151.36      151.39     12.01 o 
  -5   2  11        0.45       13.79      6.68 o 
  -4   2  11       24.16       21.15      6.79 o 
  -3   2  11       46.38       48.68      7.90 o 
  -2   2  11       57.41       62.29      8.27 o 
  -1   2  11       22.71       24.56      6.72 o 
   0   2  11       11.07       11.62      6.66 o 
   1   2  11       51.47       45.81      7.80 o 
   2   2  11      130.74      126.32     10.52 o 
   3   2  11      651.47      640.56     20.88 o 
   4   2  11        0.14        1.52      5.69 o 
   5   2  11       35.23       27.85      7.03 o 
   6   2  11       98.50       76.79      9.65 o 
   7   2  11        0.19       -3.29      6.44 o 
   8   2  11        1.42        6.81      7.21 o 
  -6   3  11       27.76       14.67      7.39 o 
  -5   3  11      152.35      144.40     11.93 o 
  -4   3  11        2.10       -5.59      5.59 o 
  -3   3  11       46.69       35.17      7.48 o 
  -2   3  11       42.40       37.62      7.48 o 
  -1   3  11      235.24      217.09     12.51 o 
   0   3  11        0.01       -4.63      4.79 o 
   1   3  11       41.90       34.94      7.23 o 
   2   3  11        6.25        2.47      4.94 o 
   3   3  11      226.12      227.30     10.30 o 
   4   3  11      158.14      166.44     11.63 o 
   5   3  11       65.61       70.27      8.41 o 
   6   3  11        0.03       -2.70      4.54 o 
   7   3  11        7.28        8.37      7.03 o 
   8   3  11       43.06       28.28      8.31 o 
   9   3  11       30.51       32.75      8.57 o 
  -5   4  11        0.11       -6.34      6.34 o 
  -4   4  11        1.98       -1.26      5.81 o 
  -3   4  11        0.00       -5.20      5.20 o 
  -2   4  11       74.19       79.01      9.65 o 
  -1   4  11      155.88      132.15     10.24 o 
   0   4  11       51.62       45.35      6.07 o 
   1   4  11        0.30        2.44      4.55 o 
   2   4  11        0.68        6.28      4.72 o 
   3   4  11        1.51       -4.38      4.38 o 
   4   4  11      595.17      598.24     34.10 o 
   5   4  11       38.34       50.00      6.53 o 
   6   4  11       10.77        3.78      4.89 o 
   7   4  11       52.29       45.43     15.53 o 
   8   4  11       23.39       19.63     11.33 o 
   9   4  11        8.79       10.45      6.46 o 
  -4   5  11       74.88       75.84      9.97 o 
  -3   5  11        0.33       -2.17      5.83 o 
  -2   5  11       36.19       34.66      7.54 o 
  -1   5  11      397.66      352.21     15.54 o 
   0   5  11      412.41      411.94     12.70 o 
   1   5  11        2.08        0.21      4.48 o 
   2   5  11       17.73       16.70      5.44 o 
   3   5  11       10.62       14.60      5.25 o 
   4   5  11        4.44       -1.56      5.95 o 
   5   5  11        9.17        6.48      5.12 o 
   6   5  11      248.92      246.31     20.79 o 
   7   5  11       69.37       69.72      9.92 o 
   8   5  11       59.10       75.36      7.64 o 
   9   5  11      129.15      133.51     15.54 o 
  -4   6  11        2.37       -1.18      6.95 o 
  -3   6  11       26.78       32.85      7.66 o 
  -2   6  11        0.02       -1.73      5.46 o 
  -1   6  11       45.88       62.49      8.55 o 
   0   6  11      105.84      105.48      9.81 o 
   1   6  11      104.12      115.42      7.98 o 
   2   6  11        1.82        2.65      4.67 o 
   3   6  11        5.22        7.99      4.75 o 
   4   6  11       30.56       29.97      6.10 o 
   5   6  11      268.16      267.26     11.14 o 
   6   6  11       88.15       95.83     13.97 o 
   7   6  11        8.15       10.24      4.87 o 
   8   6  11       67.41       42.11     11.90 o 
   9   6  11      168.13      130.10     16.17 o 
  -3   7  11        2.37       11.48      6.03 o 
  -2   7  11       70.16       48.05      8.45 o 
  -1   7  11       19.63       27.04      7.52 o 
   0   7  11        9.58       15.13      6.42 o 
   1   7  11      206.33      237.48     10.34 o 
   2   7  11        4.40        4.07      4.60 o 
   3   7  11        0.00       -1.94      4.58 o 
   4   7  11       21.64       18.64     13.87 o 
   5   7  11       96.38      111.10      8.34 o 
   6   7  11        8.48        7.62     11.62 o 
   7   7  11       72.94       85.65     13.35 o 
   8   7  11       21.26        5.18      9.59 o 
   9   7  11      140.78      160.21     16.21 o 
  -1   8  11        2.72        7.42      6.34 o 
   0   8  11      104.55      107.08     10.50 o 
   1   8  11       41.13       56.03      8.47 o 
   2   8  11      162.77      162.46      9.26 o 
   3   8  11       22.88       24.49      5.53 o 
   4   8  11      209.97      215.46     10.14 o 
   5   8  11      129.54      133.50     12.69 o 
   6   8  11       18.72       11.52     11.72 o 
   7   8  11       84.02      100.17     15.62 o 
   8   8  11       15.52        0.10      9.73 o 
   0   9  11       54.85       60.44      9.22 o 
   1   9  11       45.31       60.70      8.86 o 
   2   9  11        7.17        9.85      5.35 o 
   3   9  11        0.26       -0.15      5.95 o 
   4   9  11        7.19        7.64      4.83 o 
   5   9  11       24.83       24.18     11.30 o 
   6   9  11       67.74       67.30     13.71 o 
   7   9  11        0.31       -9.95      9.95 o 
   8   9  11        5.91        2.05     10.26 o 
   2  10  11      314.95      360.56     16.23 o 
   3  10  11       17.38       -7.33     10.34 o 
   4  10  11       16.88        7.62     11.52 o 
   5  10  11       91.21      106.51     15.24 o 
   6  10  11       53.09       56.01     13.71 o 
  -1  -6  12        9.91       22.63      7.90 o 
   0  -6  12        3.82       -5.22      6.62 o 
   1  -6  12       75.99       78.78     11.42 o 
  -2  -5  12        0.19       13.23      7.09 o 
  -1  -5  12        0.70        0.85      6.54 o 
   0  -5  12        7.80        0.28      6.62 o 
   1  -5  12       10.66       -6.64      6.81 o 
   2  -5  12      169.67      148.93     13.77 o 
   3  -5  12      212.09      228.45     16.11 o 
  -4  -4  12       77.76       88.19      9.39 o 
  -3  -4  12        0.62       -5.28      5.91 o 
  -2  -4  12      263.68      270.01     14.51 o 
  -1  -4  12      115.50      122.46     11.66 o 
   0  -4  12        4.69       11.82      7.17 o 
   1  -4  12      114.72      100.68     11.25 o 
   2  -4  12        0.05       -2.84      7.13 o 
   3  -4  12       10.09        5.46      7.70 o 
   4  -4  12        1.02        0.33      8.35 o 
  -5  -3  12        7.91       14.40      6.46 o 
  -4  -3  12        0.22       -4.73      4.73 o 
  -3  -3  12       39.51       48.53      8.51 o 
  -2  -3  12       57.37       70.66      9.28 o 
  -1  -3  12       59.27       42.68      8.67 o 
   0  -3  12        9.44       10.08      6.93 o 
   1  -3  12      107.42      102.31     10.95 o 
   2  -3  12       29.25       32.20      8.63 o 
   3  -3  12       75.01       75.29     11.07 o 
   4  -3  12       54.48       58.37     10.77 o 
   5  -3  12        0.06        1.75      8.59 o 
  -6  -2  12      175.41      185.66     12.13 o 
  -5  -2  12        3.54       -1.24      6.01 o 
  -4  -2  12        7.91        8.13      6.16 o 
  -3  -2  12        1.02       11.38      6.62 o 
  -2  -2  12        0.15        5.30      6.87 o 
  -1  -2  12       45.87       50.30      8.63 o 
   0  -2  12       37.73       40.49      8.92 o 
   1  -2  12      263.40      226.98     14.04 o 
   2  -2  12       78.49       70.64      9.89 o 
   3  -2  12        6.13       10.48      7.46 o 
   4  -2  12        3.17       -7.07      7.07 o 
   5  -2  12       44.97       54.00     11.05 o 
   6  -2  12       10.13        4.86      7.92 o 
  -6  -1  12        3.15        0.16      6.85 o 
  -5  -1  12       21.97       26.57      6.87 o 
  -4  -1  12      165.75      178.45     11.82 o 
  -2  -1  12       14.81       13.25      6.44 o 
  -1  -1  12        3.27       -0.20      6.50 o 
   0  -1  12      127.07      129.57     11.32 o 
   1  -1  12       14.44       -2.80      6.22 o 
   2  -1  12       92.57       84.37     10.18 o 
   3  -1  12       97.56       80.88     10.36 o 
   4  -1  12        0.78        2.95      6.99 o 
   5  -1  12       29.29       29.52      8.47 o 
   6  -1  12       12.60        5.02      8.07 o 
  -6   0  12        1.04       -3.03      6.62 o 
  -5   0  12        6.16       13.71      6.32 o 
  -4   0  12        2.81        4.57      5.73 o 
  -3   0  12       41.28       47.44      8.00 o 
  -2   0  12       83.96       69.97      9.39 o 
  -1   0  12       15.51        7.39      6.58 o 
   0   0  12      183.08      218.84     13.49 o 
   1   0  12       75.62       71.14      9.79 o 
   2   0  12      147.96      139.71     11.76 o 
   3   0  12        0.28        4.14      6.52 o 
   4   0  12      114.13      102.04     10.67 o 
   5   0  12        9.76       20.21      7.74 o 
   6   0  12       67.70       56.07      9.28 o 
   7   0  12      100.04      122.09     12.64 o 
  -6   1  12        0.01       -2.64      6.83 o 
  -5   1  12       30.51       38.68      8.19 o 
  -4   1  12        0.14       -4.63      4.63 o 
  -3   1  12        1.57        4.25      5.97 o 
  -2   1  12      149.66      156.96     11.27 o 
  -1   1  12        3.13        6.99      6.58 o 
   0   1  12       42.25       34.78      8.49 o 
   1   1  12        7.39        7.03      6.99 o 
   3   1  12        5.98       13.10      6.95 o 
   4   1  12       56.42       43.76      8.33 o 
   5   1  12        0.91       -5.49      5.49 o 
   6   1  12        2.61        2.21      6.54 o 
   7   1  12       14.96       25.11      8.55 o 
  -5   2  12        5.53       24.46      7.48 o 
  -4   2  12       10.53        8.82      6.24 o 
  -3   2  12       84.16       90.89      9.67 o 
  -2   2  12       48.07       52.74      8.43 o 
  -1   2  12       45.06       41.28      7.82 o 
   0   2  12        1.49        1.91      6.66 o 
   1   2  12       72.60       73.83      9.41 o 
   2   2  12      130.63      110.80     10.97 o 
   3   2  12      277.21      253.68     14.34 o 
   4   2  12      138.46      140.46     11.34 o 
   5   2  12       18.55       12.76      6.62 o 
   6   2  12        0.12       -5.12      5.12 o 
   7   2  12      120.81      131.85     12.03 o 
   8   2  12       13.74       20.92      8.94 o 
  -5   3  12        8.73        2.91      6.26 o 
  -4   3  12        8.62        8.92      6.66 o 
  -3   3  12       12.15        9.22      5.85 o 
  -2   3  12       19.04       34.23      7.35 o 
  -1   3  12       62.35       72.48      9.22 o 
   0   3  12       24.65       24.54      7.05 o 
   1   3  12      115.59      101.19     10.54 o 
   2   3  12       17.24        9.14      6.74 o 
   3   3  12       25.48       21.43      7.27 o 
   4   3  12      217.22      228.08     14.04 o 
   5   3  12       15.36       14.59      6.26 o 
   6   3  12        3.28        2.86      5.95 o 
   7   3  12       19.26       21.92      7.15 o 
   8   3  12        6.10        5.79      6.87 o 
  -4   4  12        0.04        2.88      6.87 o 
  -3   4  12       65.51       67.87      9.28 o 
  -2   4  12       52.12       57.00      8.80 o 
  -1   4  12      194.68      174.00     11.80 o 
   0   4  12        2.28       -4.77      5.34 o 
   1   4  12       13.31       23.13      5.90 o 
   2   4  12      143.95      141.40      9.14 o 
   3   4  12      103.74       98.47      8.09 o 
   4   4  12        4.45        3.41      9.69 o 
   5   4  12       16.10       21.89      5.94 o 
   6   4  12      109.26       84.21      7.74 o 
   7   4  12       28.06       30.80     16.04 o 
   8   4  12      163.53      176.54     10.43 o 
  -3   5  12        0.69        6.66      7.42 o 
  -2   5  12       11.34       16.35      6.79 o 
  -1   5  12       29.33       31.12      7.39 o 
   0   5  12       98.99       84.49      9.51 o 
   1   5  12       27.59       19.95      8.67 o 
   2   5  12       43.71       51.84      8.14 o 
   3   5  12       32.62       43.41      6.60 o 
   4   5  12       67.55       66.65     11.16 o 
   5   5  12       27.37       38.20      6.74 o 
   6   5  12        0.28       -0.69      7.61 o 
   7   5  12       33.84       41.07      6.56 o 
   8   5  12       36.18       51.35      7.08 o 
  -3   6  12       77.16       77.42      9.93 o 
  -2   6  12       49.28       55.89      8.53 o 
  -1   6  12       29.58       42.22      8.17 o 
   0   6  12       84.12       78.80      9.28 o 
   1   6  12       12.09        8.81      5.51 o 
   2   6  12        7.75       13.76      5.81 o 
   3   6  12       66.67       66.48     10.92 o 
   4   6  12      426.60      474.15     14.79 o 
   5   6  12       59.46       66.26      7.58 o 
   6   6  12       22.26       17.02      9.20 o 
   7   6  12       83.40       66.46      7.52 o 
   8   6  12       11.13       31.45     11.58 o 
  -1   7  12       66.67       55.12      8.39 o 
   0   7  12       27.27       36.30      7.86 o 
   1   7  12       42.45       24.66      6.95 o 
   2   7  12      109.10      111.89     10.73 o 
   3   7  12      104.06      108.40      8.43 o 
   4   7  12        0.26       -9.13      9.13 o 
   5   7  12       16.59       20.43      6.71 o 
   6   7  12       82.16       89.10     18.67 o 
   7   7  12        5.21       16.13     11.01 o 
   8   7  12       16.59        7.92     11.15 o 
   0   8  12      186.35      202.06     13.06 o 
   1   8  12       11.91       26.88      7.76 o 
   2   8  12        0.18        2.66      5.84 o 
   3   8  12        3.59        4.87      5.00 o 
   4   8  12        7.86       18.36      5.40 o 
   5   8  12      202.93      233.00     10.83 o 
   6   8  12       18.33       20.74     12.58 o 
   7   8  12        1.81       -4.37     11.19 o 
   2   9  12        0.03       14.22      6.46 o 
   3   9  12        0.83       -3.54     14.58 o 
   4   9  12      194.92      215.63     10.65 o 
   5   9  12       40.95       34.62     13.18 o 
   6   9  12       24.95       17.65     13.18 o 
  -2  -5  13       10.24       12.78      6.81 o 
  -1  -5  13        1.60        0.71      7.39 o 
   0  -5  13       55.19       85.20     11.13 o 
   1  -5  13       44.82       39.80      9.51 o 
  -3  -4  13        0.06       -4.59      5.93 o 
  -2  -4  13        5.87       15.01      7.31 o 
  -1  -4  13        0.35       11.76      7.19 o 
   0  -4  13        2.81       21.66      7.68 o 
   1  -4  13        1.64       -1.04      7.13 o 
   2  -4  13       41.75       58.71     10.75 o 
  -4  -3  13      137.30      168.21     11.84 o 
  -3  -3  13       20.03       38.31      7.94 o 
  -2  -3  13        8.20        4.86      6.70 o 
  -1  -3  13        6.85        5.18      6.66 o 
   0  -3  13       41.96       37.10      8.49 o 
   1  -3  13       84.34       54.83      9.83 o 
   2  -3  13      123.03      114.48     12.17 o 
   3  -3  13        2.93        9.81      8.61 o 
  -5  -2  13       93.92       90.12     10.04 o 
  -4  -2  13       59.89       87.11      9.69 o 
  -3  -2  13        1.45       -5.71      5.71 o 
  -2  -2  13       20.01       29.38      7.58 o 
  -1  -2  13       37.42       31.51      8.25 o 
   0  -2  13        3.31       10.40      6.60 o 
   1  -2  13       87.74       82.46     10.48 o 
   2  -2  13        5.43       19.44      7.23 o 
   3  -2  13       12.00       10.56      7.56 o 
   4  -2  13        3.30       20.88      8.82 o 
  -5  -1  13       45.82       52.13      8.55 o 
  -4  -1  13        0.83       -3.37      5.67 o 
  -3  -1  13        7.39        9.63      6.58 o 
  -2  -1  13        3.66        8.15      6.72 o 
  -1  -1  13        3.50        1.99      6.62 o 
   0  -1  13       40.84       58.47      9.45 o 
   1  -1  13        7.98        8.88      7.13 o 
   2  -1  13       96.10       92.84     11.13 o 
   3  -1  13      180.76      160.98     13.20 o 
   4  -1  13        7.12        1.22      7.17 o 
   5  -1  13       15.42        9.18      7.33 o 
  -5   0  13       17.42       35.25      7.46 o 
  -4   0  13       19.85       25.23      7.27 o 
  -3   0  13       64.33       90.26     10.06 o 
  -2   0  13       61.02       65.58      9.22 o 
  -1   0  13       29.48       36.61      8.31 o 
   0   0  13       15.35        9.97      7.58 o 
   1   0  13      110.78      115.86     11.38 o 
   2   0  13       32.53       25.52      8.51 o 
   3   0  13        0.38       -6.46      6.62 o 
   4   0  13        5.11       10.50      6.66 o 
   5   0  13       27.58       18.04      7.05 o 
   6   0  13       31.47       35.78      8.90 o 
  -5   1  13       14.06       28.66      8.53 o 
  -4   1  13        7.73       14.59      6.46 o 
  -3   1  13       26.91       25.88      7.60 o 
  -2   1  13        0.74        2.17      5.97 o 
  -1   1  13      149.02      135.69     11.48 o 
   0   1  13       23.80       14.57      7.31 o 
   1   1  13       27.97       36.91      8.67 o 
   2   1  13        0.47       -2.19      6.38 o 
   3   1  13        4.57        7.94      6.85 o 
   4   1  13       13.56       12.27      6.44 o 
   5   1  13       48.69       44.75      8.72 o 
   6   1  13       39.27       37.93      8.39 o 
  -4   2  13      120.79      143.30     11.62 o 
  -3   2  13       23.09       22.06      7.39 o 
  -2   2  13      153.39      157.73     12.05 o 
  -1   2  13       11.74       17.45      7.05 o 
   0   2  13      340.81      357.24     16.96 o 
   1   2  13      151.34      186.53     13.37 o 
   2   2  13      184.63      176.76     13.12 o 
   3   2  13      214.75      186.05     13.06 o 
   4   2  13       12.79       11.68      6.62 o 
   5   2  13        1.57        5.08      6.18 o 
   6   2  13        1.67       -1.79      6.32 o 
  -4   3  13        9.32       21.13      8.07 o 
  -3   3  13        4.06        2.44      6.89 o 
  -2   3  13       21.99       23.24      7.31 o 
  -1   3  13       10.26       10.46      6.89 o 
   0   3  13        0.17        5.55      6.66 o 
   1   3  13       48.00       43.88      9.10 o 
   2   3  13      150.82      146.21     12.35 o 
   3   3  13       41.74       48.17      9.20 o 
   4   3  13        6.38       11.62      6.42 o 
   5   3  13        0.03        0.83      6.22 o 
   6   3  13       10.15       28.93      7.62 o 
   7   3  13       86.21       66.19     10.46 o 
  -3   4  13       50.54       51.46      9.16 o 
  -2   4  13      114.73      135.93     11.76 o 
  -1   4  13        4.25        1.67      5.95 o 
   0   4  13      100.57      105.58     10.65 o 
   1   4  13       20.66       15.34      6.99 o 
   2   4  13        0.43       -3.29      6.30 o 
   3   4  13       45.23       64.91      9.63 o 
   4   4  13       80.75      102.15     10.79 o 
   5   4  13       26.89       27.17      6.26 o 
   6   4  13       15.83        5.42      6.60 o 
   7   4  13       35.40       37.48      8.37 o 
  -2   5  13        6.52       23.75      7.21 o 
  -1   5  13        9.09        6.44      6.16 o 
   0   5  13      137.45      137.94     11.32 o 
   1   5  13       11.31       11.43     12.72 o 
   2   5  13       32.43       28.83      6.52 o 
   3   5  13      160.00      161.59     12.60 o 
   4   5  13      139.68      152.10      9.96 o 
   5   5  13        6.30        8.59      5.48 o 
   6   5  13        7.14       16.95      6.16 o 
   7   5  13       20.57       19.97     15.94 o 
  -1   6  13      106.09      122.79     11.48 o 
   0   6  13       44.00       28.34      7.80 o 
   1   6  13      108.31      105.59      8.47 o 
   2   6  13       11.29       24.02      6.16 o 
   3   6  13        2.88        1.76     10.07 o 
   4   6  13        4.97        0.55      5.22 o 
   5   6  13       16.11       13.71      7.95 o 
   6   6  13       20.82       18.59      6.43 o 
   1   7  13       24.93       27.81      7.50 o 
   2   7  13      111.33      127.54      9.26 o 
   3   7  13        0.21       -4.49     12.21 o 
   4   7  13       87.76      108.63     17.98 o 
   5   7  13       10.76        5.50     11.99 o 
   6   7  13        5.46       -3.29      5.38 o 
   3   8  13       90.50       92.98      8.47 o 
   4   8  13      143.03      176.61     10.13 o 
  -1  -4  14       34.04       42.46      9.16 o 
  -3  -3  14        4.91       12.62      6.95 o 
  -2  -3  14        6.69       21.33      7.98 o 
  -1  -3  14        1.23        5.55      7.72 o 
   0  -3  14       34.87       40.16      9.26 o 
   1  -3  14        0.37       12.35      7.62 o 
  -3  -2  14        8.77       10.87      6.99 o 
  -2  -2  14        4.55        0.65      6.74 o 
  -1  -2  14        0.24       -1.24      7.01 o 
   0  -2  14       40.98       74.94     10.46 o 
   1  -2  14      117.03      123.17     12.70 o 
   2  -2  14       22.78       30.27      9.10 o 
  -4  -1  14       97.22       92.56     10.50 o 
  -3  -1  14       51.88       45.85      8.33 o 
  -2  -1  14        0.90       23.28      7.56 o 
  -1  -1  14       23.38       21.07      7.94 o 
   0  -1  14       61.14       60.88      9.85 o 
   1  -1  14        0.02       -7.01      7.01 o 
   2  -1  14        9.52       -2.32      7.17 o 
   3  -1  14       92.59       64.99     10.93 o 
  -3   0  14        3.05        9.39      6.85 o 
  -2   0  14       17.37       23.87      7.70 o 
  -1   0  14        3.49       11.95      7.09 o 
   0   0  14       35.69       51.86      9.91 o 
   1   0  14       15.49       37.08      9.41 o 
   2   0  14       17.26       10.71      7.96 o 
   3   0  14        4.11       12.82      8.07 o 
   4   0  14        0.47        6.48      6.60 o 
  -3   1  14        0.03        0.20      6.01 o 
  -2   1  14       16.72        7.31      7.19 o 
  -1   1  14      227.24      202.14     14.12 o 
   0   1  14       69.88       72.69     10.83 o 
   1   1  14      418.96      432.47     19.62 o 
   2   1  14       87.21       63.85     10.44 o 
   3   1  14       34.81       35.94      8.43 o 
   4   1  14       17.61       23.34      7.15 o 
  -3   2  14        7.06       -2.32      6.72 o 
  -2   2  14       75.59       62.10     10.12 o 
  -1   2  14      101.06       99.38     10.99 o 
   0   2  14        2.29       -1.26      7.42 o 
   1   2  14        4.97       -5.02      6.81 o 
   2   2  14      105.91      103.26     11.46 o 
   3   2  14      146.95      133.88     12.66 o 
   4   2  14        0.31       13.16      6.72 o 
   5   2  14        1.04       -0.77      5.57 o 
  -2   3  14        1.29        7.86      7.13 o 
  -1   3  14       85.70       78.99     10.42 o 
   0   3  14       90.05      113.77     11.72 o 
   1   3  14        0.06       -1.28      6.34 o 
   2   3  14        0.16        8.51      6.72 o 
   3   3  14       16.24        9.69      7.07 o 
   4   3  14       21.58       33.70      8.29 o 
   5   3  14       15.43        8.47      6.68 o 
  -1   4  14       11.89       -6.07      6.07 o 
   0   4  14        5.41       13.25      7.39 o 
   1   4  14       17.78       25.62      7.98 o 
   2   4  14       93.72       81.46     10.46 o 
   3   4  14      103.68      136.52     11.82 o 
   4   4  14        2.24        5.99      6.93 o 
   5   4  14       41.03       34.98      8.51 o 
   0   5  14        0.10       -4.45      5.91 o 
   1   5  14      161.24      161.32     12.64 o 
   2   5  14        0.01       18.51      6.97 o 
   3   5  14       19.62       22.63      8.09 o 
   4   5  14        0.96       17.61      6.89 o 
   5   5  14       10.79        7.11     17.13 o 
   2   6  14       50.10       45.28      7.33 o 
   3   6  14      142.43      166.14     18.46 o 
   4   6  14       16.92       11.66      6.28 o 
   0   0  15      122.07      110.80     12.53 o 
   0   1  15        0.49       10.85      8.55 o 
   1   1  15        1.10       16.92      8.61 o 
   1   2  15       15.43       17.92      8.80 o 
                                                 
